# Supplementary material for: Targeting the Inflammation–Metabolism Axis in MGUS: Causal Roles of CXCL10 Mediated by Blood Metabolites
Source: Mediators Inflamm. 2025 Dec 8;2025:8804923. doi: 10.1155/mi/8804923 (PMC12767486; doi:10.1155/mi/8804923)
Supplement: Supplementary file 1 — Supporting Information 1 Table S1: SNPs from 91 inflammatory cytokines as the instrumental variables. [file MI-2025-8804923-s002.xlsx]

## Sheet: inf_all
id	rsid	chromosome	base_pair_location	effect_allele	other_allele	beta	standard_error	effect_allele_frequency	n	p_value
GCST90274758	rs356283	1	80975190	T	G	0.0588	0.0123	0.6475	14730	1.75e-06
GCST90274758	rs10926313	1	240804510	A	G	-0.0884	0.0175	0.8334	14288	4.39e-07
GCST90274758	rs76686678	2	38198906	T	G	0.2607	0.0521	0.015	14730	5.62e-07
GCST90274758	rs11438549	2	46781928	CT	C	0.1107	0.0242	0.0883	10894	4.78e-06
GCST90274758	rs5030072	3	186455546	T	C	0.0594	0.0119	0.5711	14716	5.99e-07
GCST90274758	rs3733402	4	187158034	A	G	-0.1305	0.0116	0.5102	14736	2.32e-29
GCST90274758	rs2731672	5	176842474	T	C	0.0926	0.0152	0.2679	11783	1.11e-09
GCST90274758	rs6963617	7	17594314	T	C	0.0754	0.0142	0.2938	14288	1.1e-07
GCST90274758	rs10792025	11	68921211	T	C	-0.0593	0.0124	0.3383	14727	1.73e-06
GCST90274758	rs181095999	12	23923166	T	C	-0.2226	0.0474	0.0227	14736	2.65e-06
GCST90274758	rs114302245	16	84586319	T	C	0.0791	0.0169	0.358	10894	2.86e-06
GCST90274758	rs2856226	17	15470414	T	C	-0.0995	0.0214	0.8975	12404	3.33e-06
GCST90274758	rs137887001	20	44566861	C	G	0.2235	0.0486	0.9827	14288	4.25e-06
GCST90274759	rs115657851	1	57353848	A	G	0.139	0.0293	0.0462	14715	2.1e-06
GCST90274759	rs75492374	1	150902178	A	G	0.3552	0.077	0.9905	11139	3.97e-06
GCST90274759	rs111478357	2	144650434	T	C	0.2044	0.044	0.0243	13801	3.39e-06
GCST90274759	rs10024178	4	5801734	T	C	-0.0925	0.0199	0.905	14716	3.35e-06
GCST90274759	rs189104742	4	75665562	A	T	0.2754	0.0584	0.9857	14729	2.41e-06
GCST90274759	rs62319741	4	124571895	T	C	0.1281	0.0258	0.9456	14733	6.87e-07
GCST90274759	rs1608554	7	22807634	A	G	0.0598	0.0122	0.656	14733	9.5e-07
GCST90274759	rs2527856	7	80678923	T	C	0.0562	0.0122	0.5989	14288	4.09e-06
GCST90274759	rs4749761	10	8502517	A	T	0.5548	0.1204	0.0104	6862	4.07e-06
GCST90274759	rs2620728	12	65118323	C	G	-0.0551	0.0119	0.5267	14288	3.65e-06
GCST90274759	rs117645472	18	917376	A	T	0.3494	0.0754	0.0125	11095	3.59e-06
GCST90274759	rs76418401	20	43233080	A	C	-0.907	0.0214	0.9299	14727	0
GCST90274759	rs2007720	20	43276688	A	G	-0.1698	0.0136	0.7345	14288	8.98e-36
GCST90274759	rs73617409	20	43300800	A	G	-0.1313	0.0164	0.2474	12404	1.18e-15
GCST90274759	rs113525696	21	15450490	G	GA	0.0771	0.0155	0.6666	10894	6.55e-07
GCST90274759	rs7292320	22	37921425	A	G	-0.0599	0.0131	0.2529	14729	4.82e-06
GCST90274760	rs13303278	1	921716	A	C	-0.0664	0.0144	0.5539	10265	4.01e-06
GCST90274760	rs3003450	1	17628383	T	G	0.0632	0.0137	0.6627	11762	3.97e-06
GCST90274760	rs76672219	1	225057589	A	C	-0.3226	0.0682	0.9882	11291	2.24e-06
GCST90274760	rs62277657	3	111720183	A	G	0.0833	0.0166	0.1972	11777	5.22e-07
GCST90274760	rs138311590	4	4424044	A	G	-0.0811	0.0176	0.84	11758	4.07e-06
GCST90274760	rs9684768	4	156930775	C	G	0.0692	0.014	0.626	11330	7.7e-07
GCST90274760	rs17340161	5	103466564	A	G	-0.0873	0.0189	0.8494	11330	3.86e-06
GCST90274760	rs9496445	6	143047898	T	C	0.0853	0.0181	0.1545	11768	2.44e-06
GCST90274760	rs142970662	7	106961661	A	G	0.311	0.0639	0.0191	9834	1.13e-06
GCST90274760	rs4993886	8	3686552	A	T	-0.079	0.0162	0.6759	8371	1.08e-06
GCST90274760	rs55885546	8	19493177	A	G	-0.2047	0.044	0.0245	11778	3.28e-06
GCST90274760	rs1329733	9	92208227	A	G	-0.0674	0.0136	0.5323	11330	7.2e-07
GCST90274760	rs142585779	9	140239588	T	C	0.2119	0.0435	0.038	10266	1.11e-06
GCST90274760	rs3001873	10	52449020	T	C	-0.0852	0.0185	0.1749	11330	4.12e-06
GCST90274760	rs77502336	11	123394636	C	G	0.0679	0.0141	0.318	11775	1.47e-06
GCST90274760	rs118115625	12	81724190	T	C	0.1703	0.0362	0.0344	11778	2.55e-06
GCST90274760	rs148226005	12	130004146	A	G	0.2112	0.0451	0.9758	11765	2.83e-06
GCST90274760	rs1370215	18	54688939	T	C	-0.07	0.0153	0.7417	11330	4.76e-06
GCST90274760	rs6509909	19	55422034	C	G	-0.0881	0.0176	0.8122	11330	5.57e-07
GCST90274760	rs9941952	22	25646493	T	C	0.0765	0.0167	0.7151	11774	4.63e-06
GCST90274761	rs2712427	3	128431622	A	G	0.0626	0.0134	0.4935	11345	2.99e-06
GCST90274761	rs115455827	5	78787853	A	G	0.1447	0.0305	0.9489	11792	2.09e-06
GCST90274761	rs117097664	6	151334530	A	C	0.2444	0.0522	0.0197	11345	2.84e-06
GCST90274761	rs2691530	7	77960243	T	C	-0.067	0.0133	0.5969	11793	4.71e-07
GCST90274761	rs2470622	8	102489704	A	G	-0.1229	0.0242	0.9127	11345	3.8e-07
GCST90274761	rs7171268	15	81221771	T	C	0.1554	0.0329	0.9514	11345	2.32e-06
GCST90274761	rs148317708	18	50513818	A	G	-0.212	0.042	0.0295	10919	4.47e-07
GCST90274761	rs428324	18	77253338	T	C	0.0692	0.0148	0.6047	10281	2.93e-06
GCST90274762	rs6328	1	115829943	A	C	-0.0797	0.0122	0.3498	13224	6.46e-11
GCST90274762	rs72673086	4	96824143	A	G	0.0584	0.0126	0.3152	12858	3.57e-06
GCST90274762	rs4017	4	164064099	T	C	-0.1187	0.0258	0.9491	14742	4.21e-06
GCST90274762	rs17689534	4	166807640	A	G	0.2208	0.0462	0.0229	13421	1.76e-06
GCST90274762	rs12188775	5	132971762	T	G	0.1213	0.0247	0.9435	14737	9.06e-07
GCST90274762	rs77493302	6	838092	T	C	0.0853	0.0185	0.8904	14743	4.01e-06
GCST90274762	rs2904780	6	31457874	A	C	-0.0685	0.0143	0.3918	11538	1.67e-06
GCST90274762	rs397081	6	32192617	T	C	0.1203	0.0262	0.9514	14743	4.4e-06
GCST90274762	rs9479501	6	153400418	T	G	0.0629	0.0137	0.2135	14729	4.41e-06
GCST90274762	rs12533747	7	30944899	A	G	0.1389	0.0276	0.0802	14295	4.84e-07
GCST90274762	rs17647697	7	130302087	A	C	-0.1617	0.0352	0.9727	14741	4.35e-06
GCST90274762	rs12539643	7	151019021	C	G	0.1867	0.0408	0.966	11344	4.74e-06
GCST90274762	rs62494116	8	13332042	T	C	0.0578	0.0117	0.6636	14729	7.81e-07
GCST90274762	rs1878359	8	122948812	A	G	0.0626	0.0126	0.719	14740	6.76e-07
GCST90274762	rs3128517	9	90362040	T	C	-0.0775	0.0118	0.4965	14295	5.11e-11
GCST90274762	rs12259196	10	89839430	A	G	-0.075	0.0148	0.1928	13244	4.03e-07
GCST90274762	rs4899264	14	69285337	C	G	-0.055	0.0117	0.5283	14295	2.59e-06
GCST90274762	rs140072192	16	3327943	A	G	0.2773	0.0602	0.0196	11925	4.1e-06
GCST90274762	rs62092633	18	55441626	T	C	-0.1249	0.0259	0.1005	11344	1.42e-06
GCST90274762	rs34559191	19	16434937	T	C	0.0607	0.0124	0.3088	13675	9.82e-07
GCST90274762	rs117164089	19	43780396	T	C	-0.271	0.0565	0.014	13421	1.61e-06
GCST90274762	rs148834134	21	43942626	T	C	0.2541	0.0556	0.0235	13421	4.87e-06
GCST90274762	rs13058191	22	49775973	C	G	-0.2164	0.0467	0.0256	14295	3.59e-06
GCST90274763	rs34154371	1	2338015	T	C	-0.2016	0.0422	0.9714	13232	1.78e-06
GCST90274763	rs12073499	1	157270515	A	C	-0.0812	0.0167	0.8466	14295	1.16e-06
GCST90274763	rs11438549	2	46781928	CT	C	0.113	0.0241	0.0883	10894	2.75e-06
GCST90274763	rs56328050	2	202164805	C	G	-0.1987	0.0173	0.8696	14743	1.56e-30
GCST90274763	rs11695193	2	231090015	A	T	-0.0806	0.0162	0.1582	14743	6.51e-07
GCST90274763	rs11709039	3	152332673	T	C	0.0781	0.0168	0.856	14743	3.34e-06
GCST90274763	rs148608719	5	180339648	A	G	0.3474	0.0683	0.0145	12745	3.65e-07
GCST90274763	rs1034059	6	158193698	A	G	0.0681	0.0145	0.6981	14296	2.65e-06
GCST90274763	rs187405204	7	61833768	T	C	0.4195	0.0912	0.9851	6257	4.23e-06
GCST90274763	rs111764025	8	5557775	C	G	0.1095	0.0238	0.9304	14731	4.21e-06
GCST90274763	rs78449258	9	22742536	A	G	-0.2001	0.0428	0.9804	14744	2.94e-06
GCST90274763	rs73306603	10	84027526	T	C	0.2044	0.0412	0.978	14741	7.01e-07
GCST90274763	rs140844269	11	63817395	C	G	-0.3615	0.0776	0.0099	12330	3.19e-06
GCST90274763	rs1032417	12	62645486	C	G	-0.0858	0.0165	0.1545	14296	1.99e-07
GCST90274763	rs137887001	20	44566861	C	G	0.2318	0.0486	0.9827	14296	1.85e-06
GCST90274764	rs12075	1	159175354	A	G	0.0749	0.0114	0.5547	14731	5.03e-11
GCST90274764	rs2228467	3	42906116	T	C	-0.3316	0.0225	0.9289	14733	3.69e-49
GCST90274764	rs79684468	3	43179320	T	C	0.1502	0.0303	0.0433	14286	7.16e-07
GCST90274764	rs2201150	3	46258902	T	C	0.0785	0.0123	0.3561	14286	1.75e-10
GCST90274764	rs139597204	4	104507060	A	C	-0.3374	0.0714	0.0128	12303	2.3e-06
GCST90274764	rs6894241	5	118058126	A	C	-0.0656	0.0137	0.2333	14715	1.68e-06
GCST90274764	rs757973	7	75495667	A	G	0.2002	0.0205	0.09	14713	1.58e-22
GCST90274764	rs73209015	8	11700967	A	T	-0.0913	0.0189	0.1104	14728	1.36e-06
GCST90274764	rs79432525	10	128183195	T	G	0.1929	0.0422	0.9754	14247	4.85e-06
GCST90274764	rs1564995	11	24773107	A	G	-0.0609	0.0131	0.6155	14286	3.34e-06
GCST90274764	rs34536806	11	95274487	T	G	0.1017	0.0208	0.9023	14286	1.01e-06
GCST90274764	rs35543857	12	105757994	A	G	-0.1138	0.0244	0.9282	14286	3.1e-06
GCST90274764	rs114744647	16	24006879	T	C	0.2107	0.0451	0.9774	14730	2.99e-06
GCST90274764	rs9940390	16	80051931	T	C	-0.0818	0.0133	0.7358	14286	7.73e-10
GCST90274764	rs8068185	17	12248581	T	C	0.0732	0.016	0.8434	14727	4.76e-06
GCST90274764	rs79722574	17	32619052	T	C	-0.1215	0.0156	0.167	14720	6.78e-15
GCST90274764	rs55843637	18	1508223	C	G	0.0555	0.0121	0.5296	14286	4.5e-06
GCST90274764	rs2112920	19	37955248	C	G	0.0817	0.016	0.8362	14286	3.29e-07
GCST90274764	rs139476527	20	49033630	T	G	0.2826	0.0606	0.0125	12933	3.11e-06
GCST90274764	rs9976282	21	39593226	A	G	-0.1678	0.0345	0.0333	14722	1.15e-06
GCST90274764	rs73171545	22	45003109	A	G	-0.0861	0.0187	0.1199	14286	4.14e-06
GCST90274765	rs7595241	2	7425475	C	G	0.0615	0.013	0.6941	14288	2.24e-06
GCST90274765	rs113139367	2	66609925	A	C	-0.2101	0.043	0.021	14242	1.03e-06
GCST90274765	rs13010492	2	204776176	C	G	-0.0803	0.0123	0.4754	13422	6.65e-11
GCST90274765	rs113539352	3	58516854	C	G	0.4485	0.0922	0.992	11439	1.15e-06
GCST90274765	rs62292952	3	132200719	T	G	0.2346	0.0185	0.8822	14728	7.53e-37
GCST90274765	rs79086127	4	123839263	T	C	-0.2096	0.045	0.0195	14247	3.2e-06
GCST90274765	rs4554017	4	145124024	T	C	0.0596	0.0122	0.3904	14288	1.03e-06
GCST90274765	rs3792790	5	150442171	A	C	0.0551	0.012	0.4736	14288	4.4e-06
GCST90274765	rs6870560	5	174187919	T	C	0.0863	0.0169	0.8559	14732	3.28e-07
GCST90274765	rs9469127	6	32444093	C	G	-0.4884	0.0277	0.9365	14735	1.41e-69
GCST90274765	rs28635588	6	32519041	A	G	-0.1775	0.0206	0.8408	9182	6.9e-18
GCST90274765	rs1415763	6	125027776	C	G	0.0757	0.0157	0.1687	14731	1.42e-06
GCST90274765	rs10242459	7	3911280	A	G	0.0729	0.0154	0.8219	14729	2.2e-06
GCST90274765	rs73257451	8	61418130	T	C	-0.3645	0.0756	0.989	11337	1.43e-06
GCST90274765	rs11574915	9	34710084	A	C	-0.1464	0.017	0.8639	14733	7.19e-18
GCST90274765	rs34791102	9	35612978	A	G	0.1238	0.0265	0.0534	14735	2.99e-06
GCST90274765	rs6486995	12	19813981	A	T	-0.0697	0.0135	0.2452	14735	2.43e-07
GCST90274765	rs4766578	12	111904371	A	T	-0.0801	0.0132	0.5095	11785	1.29e-09
GCST90274765	rs4907572	13	113647321	A	G	-0.0671	0.0137	0.2653	14722	9.69e-07
GCST90274765	rs138108512	14	76855291	A	G	-0.2939	0.0616	0.0119	13422	1.83e-06
GCST90274765	rs74764632	16	57300587	A	T	0.1349	0.0294	0.9557	14734	4.47e-06
GCST90274765	rs147708384	17	14918425	T	C	-0.2707	0.0574	0.0151	13801	2.4e-06
GCST90274765	rs138440733	22	17731243	A	G	-0.1724	0.036	0.0585	12404	1.68e-06
GCST90274766	rs11582772	1	32260562	T	C	0.2585	0.0548	0.9859	14243	2.39e-06
GCST90274766	rs111674022	1	238606022	T	C	-0.0953	0.0208	0.0967	14288	4.61e-06
GCST90274766	rs10207134	2	228661828	T	C	-0.0996	0.0128	0.326	14287	7.18e-15
GCST90274766	rs11242693	6	1448190	T	C	0.0637	0.0135	0.3674	12404	2.38e-06
GCST90274766	rs9274623	6	32635998	T	G	-0.076	0.0148	0.215	14288	2.82e-07
GCST90274766	rs742493	6	40998167	T	C	0.1459	0.0185	0.883	14735	3.11e-15
GCST90274766	rs1129474	8	22584718	T	C	0.0573	0.012	0.5396	14288	1.8e-06
GCST90274766	rs2796032	9	115519904	T	C	0.0636	0.0127	0.3159	14718	5.5e-07
GCST90274766	rs41302923	10	127693479	A	G	0.1939	0.0414	0.9774	14726	2.82e-06
GCST90274766	rs10837780	11	42142787	T	C	0.1191	0.026	0.9413	14288	4.63e-06
GCST90274766	rs73072893	12	19657540	A	G	0.2057	0.0422	0.9739	13230	1.09e-06
GCST90274766	rs4981022	12	104149874	A	G	0.0635	0.0128	0.6933	14721	7.02e-07
GCST90274766	rs151092565	14	94625543	T	C	-0.1512	0.0328	0.0376	14728	4.03e-06
GCST90274766	rs2003431	14	106782532	A	T	-0.1602	0.0344	0.0632	9786	3.21e-06
GCST90274766	rs117753190	17	67136325	C	G	-0.185	0.0359	0.9688	14243	2.56e-07
GCST90274766	rs117900576	17	72761195	C	G	-0.2256	0.0429	0.9694	13224	1.45e-07
GCST90274766	rs6420556	18	56487606	T	C	-0.0736	0.0158	0.1755	14288	3.19e-06
GCST90274766	rs35833676	21	32961256	T	C	0.0804	0.0166	0.1452	14732	1.28e-06
GCST90274766	rs13049624	21	44005002	A	G	-0.1315	0.0276	0.9476	14288	1.89e-06
GCST90274766	rs5769672	22	49877754	T	G	-0.1184	0.0257	0.9406	14732	4.09e-06
GCST90274767	rs74127049	1	161582200	C	G	0.0603	0.0132	0.608	13422	4.92e-06
GCST90274767	rs146074782	1	203441260	A	G	-0.3061	0.0626	0.0116	12935	1.01e-06
GCST90274767	rs1001495	2	241647342	T	C	0.0983	0.0215	0.9113	13650	4.83e-06
GCST90274767	rs143910182	3	6127208	T	C	0.2157	0.0449	0.0255	14730	1.56e-06
GCST90274767	rs116683909	3	14445911	A	G	-0.21	0.0426	0.0278	14724	8.24e-07
GCST90274767	rs74491711	3	40054358	A	G	0.1273	0.0278	0.048	14735	4.67e-06
GCST90274767	rs4317138	3	46462144	T	C	0.0585	0.0127	0.6736	14288	4.1e-06
GCST90274767	rs2870238	4	77373079	T	C	0.0574	0.0114	0.4869	14736	4.78e-07
GCST90274767	rs12204524	6	86144743	C	G	0.1164	0.0237	0.9291	14727	9.04e-07
GCST90274767	rs4719850	7	3238978	T	C	-0.0548	0.0118	0.5907	14726	3.42e-06
GCST90274767	rs73071153	7	17545964	A	G	-0.1497	0.0319	0.0393	14728	2.7e-06
GCST90274767	rs1926742	10	18295482	A	G	0.0574	0.0125	0.3093	14725	4.39e-06
GCST90274767	rs77354000	10	34433796	A	G	-0.2064	0.0437	0.9788	14735	2.32e-06
GCST90274767	rs11017721	10	132905425	A	G	0.0971	0.0186	0.1154	14288	1.79e-07
GCST90274767	rs112492	11	1989274	A	G	-0.0692	0.014	0.7293	13224	7.7e-07
GCST90274767	rs17735284	11	84372512	A	T	0.0927	0.0202	0.0922	14725	4.45e-06
GCST90274767	rs77083410	11	115081786	C	G	0.224	0.0416	0.0223	14734	7.26e-08
GCST90274767	rs150663378	12	57461250	T	TAAG	-0.1074	0.0233	0.9136	11339	4.04e-06
GCST90274767	rs12949647	17	21386459	A	G	-0.0643	0.0137	0.7287	14288	2.69e-06
GCST90274767	rs72625914	17	33992028	T	C	-0.2589	0.0342	0.035	14726	3.73e-14
GCST90274767	rs117639761	17	34195180	A	C	-0.3246	0.0413	0.9561	14736	3.85e-15
GCST90274767	rs143566774	17	34276072	A	G	0.1738	0.0372	0.0369	14288	2.98e-06
GCST90274767	rs712048	17	34326215	A	C	-0.5147	0.0158	0.1497	14723	8.99e-233
GCST90274767	rs438811	19	45416741	T	C	0.0669	0.0138	0.2405	14720	1.25e-06
GCST90274767	rs113959305	22	51076281	T	C	-0.1397	0.0285	0.0559	13224	9.5e-07
GCST90274768	rs11589432	1	23748852	C	G	0.0566	0.0119	0.4781	14287	1.97e-06
GCST90274768	rs143132666	1	160762078	A	C	-0.1934	0.0406	0.0225	14734	1.9e-06
GCST90274768	rs149395110	2	130959219	T	C	-0.2782	0.0609	0.0129	12880	4.92e-06
GCST90274768	rs7611785	3	144213414	A	G	0.0941	0.0198	0.103	14736	2.01e-06
GCST90274768	rs851850	6	67085077	A	G	-0.0777	0.0163	0.846	14288	1.87e-06
GCST90274768	rs142613772	6	161449388	T	TG	0.102	0.0223	0.8997	11324	4.79e-06
GCST90274768	rs7806274	7	155146782	T	C	-0.0755	0.0161	0.1668	13667	2.74e-06
GCST90274768	rs111437511	8	10694001	T	C	0.1437	0.0297	0.0428	14733	1.31e-06
GCST90274768	rs1705699	8	23781453	T	C	-0.0546	0.0116	0.5447	14714	2.52e-06
GCST90274768	rs12114935	8	42100809	A	G	0.0769	0.0142	0.7856	14732	6.11e-08
GCST90274768	rs11140450	9	86838024	A	T	-0.2681	0.0579	0.9693	10797	3.65e-06
GCST90274768	rs116534774	9	125200862	T	C	0.3717	0.0777	0.9916	11139	1.72e-06
GCST90274768	rs635634	9	136155000	T	C	-0.2482	0.0166	0.1875	11785	1.52e-50
GCST90274768	rs79990760	10	29446793	A	G	0.2192	0.0478	0.9825	14725	4.52e-06
GCST90274768	rs11028036	11	24600146	A	G	0.0546	0.0117	0.5707	14728	3.06e-06
GCST90274768	rs200184122	11	50675038	T	C	-0.0822	0.018	0.6982	9830	4.96e-06
GCST90274768	rs10792444	11	64434151	T	C	-0.0865	0.0181	0.8838	14732	1.76e-06
GCST90274768	rs636479	11	75419643	A	G	0.0548	0.0119	0.3757	14731	4.12e-06
GCST90274768	rs7296588	12	578100	A	G	-0.1159	0.0116	0.4365	14725	1.66e-23
GCST90274768	rs7137942	12	81177765	A	G	-0.0637	0.0133	0.6502	12404	1.67e-06
GCST90274768	rs521795	13	22284926	T	C	-0.0624	0.0122	0.3844	14288	3.14e-07
GCST90274768	rs147851492	15	56638156	A	G	0.2127	0.0449	0.0215	14727	2.17e-06
GCST90274768	rs12606983	18	2511738	T	C	-0.0673	0.0134	0.2475	14715	5.1e-07
GCST90274768	rs7252764	19	7827137	T	C	0.2321	0.0295	0.0471	14736	3.61e-15
GCST90274768	rs149462828	19	7901618	A	G	0.3017	0.0521	0.0169	14288	7.01e-09
GCST90274768	rs78865157	19	8107212	A	G	-0.392	0.0448	0.0207	14726	2.13e-18
GCST90274768	rs3136647	19	8115457	A	G	0.7681	0.0147	0.1703	14288	0
GCST90274768	rs61345716	19	8259301	T	C	-0.1048	0.0212	0.1035	14288	7.68e-07
GCST90274768	rs516316	19	49206145	C	G	-0.3279	0.0114	0.4445	14734	6.2e-182
GCST90274769	rs1514964	1	64836646	T	C	-0.1263	0.0264	0.9486	14734	1.72e-06
GCST90274769	rs6671688	1	154994265	T	C	0.0534	0.0116	0.5411	14286	4.16e-06
GCST90274769	rs291084	1	207095623	C	G	0.0638	0.0111	0.5279	14726	9.04e-09
GCST90274769	rs200181753	2	56625010	T	TG	-0.1842	0.039	0.9713	11339	2.32e-06
GCST90274769	rs76291845	2	111889358	A	G	0.2696	0.0542	0.9859	14244	6.55e-07
GCST90274769	rs145895468	2	207061115	A	AAAATAAATAAAT	0.1331	0.0241	0.9152	10407	3.34e-08
GCST90274769	rs112641086	2	207076122	T	C	-0.1056	0.0198	0.0895	14731	9.64e-08
GCST90274769	rs2866626	4	102569209	C	G	-0.0597	0.0121	0.6079	14285	8.06e-07
GCST90274769	rs7661151	4	157065076	T	C	0.0531	0.0116	0.6323	14730	4.7e-06
GCST90274769	rs4866742	5	43405459	T	C	0.0702	0.0122	0.4126	12829	8.71e-09
GCST90274769	rs116782490	5	84924989	A	C	0.2298	0.0488	0.9815	12633	2.49e-06
GCST90274769	rs78843608	5	102824347	A	G	-0.1684	0.0323	0.0376	14725	1.85e-07
GCST90274769	rs2631360	5	131707429	A	G	0.0597	0.0128	0.5481	11780	3.1e-06
GCST90274769	rs143400203	7	115560778	T	C	0.1812	0.0392	0.0244	14722	3.79e-06
GCST90274769	rs76669782	9	90419900	A	C	-0.2853	0.0513	0.0176	12933	2.68e-08
GCST90274769	rs2519093	9	136141870	T	C	-0.078	0.0162	0.1883	11783	1.47e-06
GCST90274769	rs2477954	10	90264140	T	C	-0.058	0.012	0.6211	14286	1.34e-06
GCST90274769	rs199965585	10	93493436	CT	C	0.188	0.0395	0.0278	11336	1.94e-06
GCST90274769	rs78552613	10	105492625	T	C	-0.1844	0.0395	0.0271	14734	3.04e-06
GCST90274769	rs371663005	11	25452442	A	G	-0.0959	0.0208	0.8571	10894	4.02e-06
GCST90274769	rs73000929	11	113953622	A	G	-0.1935	0.0355	0.0347	14734	5.02e-08
GCST90274769	rs6580980	12	54692061	A	G	-0.0688	0.0118	0.4015	14285	5.53e-09
GCST90274769	rs80328354	12	55670876	A	T	-0.2841	0.0599	0.9884	14734	2.11e-06
GCST90274769	rs77569365	13	106647340	T	G	0.129	0.0282	0.9561	14734	4.77e-06
GCST90274769	rs11078696	17	7459299	T	G	-0.0855	0.017	0.7824	10894	4.92e-07
GCST90274769	rs55843637	18	1508223	C	G	0.0549	0.0119	0.5287	14286	3.96e-06
GCST90274769	rs71363004	18	74179338	C	G	0.2181	0.0466	0.9802	11982	2.87e-06
GCST90274769	rs113582651	19	55238516	T	G	0.242	0.0523	0.0489	8911	3.71e-06
GCST90274769	rs150258133	21	37813355	G	GCCCCCA	0.0683	0.0148	0.591	10894	3.93e-06
GCST90274769	rs139902	22	38406782	A	C	0.0684	0.0121	0.3659	14285	1.58e-08
GCST90274770	rs116193969	2	236974412	A	T	0.2915	0.0617	0.0134	14296	2.31e-06
GCST90274770	rs116309267	3	756117	C	G	0.1956	0.0405	0.0299	14723	1.37e-06
GCST90274770	rs36100613	3	46167911	G	GA	-0.1164	0.016	0.2388	10894	3.46e-13
GCST90274770	rs113010081	3	46457412	T	C	-0.5767	0.0184	0.8759	14296	1.24e-215
GCST90274770	rs140505982	3	46459749	T	C	-0.2294	0.0415	0.0248	13865	3.24e-08
GCST90274770	rs142129369	3	50167084	G	GTT	-0.173	0.0307	0.9381	9343	1.75e-08
GCST90274770	rs5743614	4	38798935	T	C	0.0728	0.0143	0.2565	12859	3.56e-07
GCST90274770	rs111476793	4	53951496	A	G	0.0869	0.019	0.1344	12800	4.79e-06
GCST90274770	rs78044056	4	157055604	A	G	-0.2607	0.0552	0.0138	13809	2.33e-06
GCST90274770	rs42279	5	11317698	T	C	0.0743	0.0162	0.1598	14738	4.51e-06
GCST90274770	rs112315344	5	33775793	T	G	0.2123	0.0455	0.0284	14255	3.07e-06
GCST90274770	rs10990301	9	105528047	A	T	0.085	0.0186	0.8839	14296	4.88e-06
GCST90274770	rs56131468	10	132716137	A	G	0.0833	0.0178	0.1323	14296	2.87e-06
GCST90274770	rs200664920	11	30476151	T	TA	0.1906	0.0364	0.965	11342	1.64e-07
GCST90274770	rs143960014	12	52285090	A	G	0.1953	0.0416	0.0228	14257	2.67e-06
GCST90274770	rs1161092	12	67722012	A	G	-0.0635	0.0125	0.6742	14296	3.77e-07
GCST90274770	rs72800563	16	79338459	T	G	-0.1765	0.0374	0.9693	14741	2.37e-06
GCST90274770	rs1634503	17	34421139	A	G	-0.0745	0.0138	0.2416	14295	6.72e-08
GCST90274770	rs8064426	17	34819750	A	G	-0.4104	0.0173	0.1459	14295	2.11e-124
GCST90274770	rs17692864	17	34945214	T	C	0.2321	0.0283	0.9406	13662	2.38e-16
GCST90274770	rs137896358	19	18917908	T	C	0.2797	0.0551	0.0186	12745	3.85e-07
GCST90274770	rs4817032	21	26966560	A	T	-0.0899	0.0196	0.8283	10894	4.5e-06
GCST90274771	rs10903115	1	25261696	A	G	-0.0559	0.0122	0.4429	14286	4.61e-06
GCST90274771	rs3828139	1	44253015	T	C	0.0744	0.0119	0.4677	14286	4.05e-10
GCST90274771	rs147033439	1	88677329	A	G	0.2053	0.0411	0.0249	14731	5.88e-07
GCST90274771	rs11265488	1	160773957	A	G	-0.0624	0.0118	0.4675	14287	1.24e-07
GCST90274771	rs11265493	1	160803802	A	G	0.2122	0.0119	0.4066	14287	3.99e-71
GCST90274771	rs4672486	2	62495209	A	G	0.0661	0.0117	0.4329	14720	1.61e-08
GCST90274771	rs1434219	2	79554556	T	C	-0.0589	0.0123	0.4388	14287	1.68e-06
GCST90274771	rs56272634	2	111846068	T	C	0.0704	0.0126	0.6994	14729	2.31e-08
GCST90274771	rs1574847	4	27611759	C	G	-0.0637	0.0139	0.2366	14287	4.59e-06
GCST90274771	rs114758826	4	174530615	A	G	-0.1804	0.0337	0.0393	14728	8.65e-08
GCST90274771	rs78142752	5	96078542	T	C	0.2288	0.0497	0.0184	14734	4.15e-06
GCST90274771	rs142158359	5	152231724	T	TTGTGTG	-0.116	0.0251	0.0976	10894	3.81e-06
GCST90274771	rs6928352	6	614064	A	G	-0.1074	0.0215	0.0794	14731	5.87e-07
GCST90274771	rs2554697	8	3921805	A	G	0.0627	0.0134	0.6347	11782	2.88e-06
GCST90274771	rs34826779	8	106570964	T	G	0.063	0.0138	0.248	14287	4.99e-06
GCST90274771	rs10992054	9	92856642	T	C	-0.3705	0.0763	0.9873	12304	1.2e-06
GCST90274771	rs11020961	11	94575608	A	G	0.0768	0.0161	0.8167	14287	1.84e-06
GCST90274771	rs11220506	11	126335329	A	G	-0.0702	0.0147	0.1876	14729	1.79e-06
GCST90274771	rs3184504	12	111884608	T	C	0.116	0.0128	0.4764	11784	1.27e-19
GCST90274771	rs149458216	16	48902293	A	C	-0.2146	0.047	0.0182	14725	4.97e-06
GCST90274771	rs72837690	17	7088423	T	C	-0.0776	0.0125	0.6405	14287	5.37e-10
GCST90274771	rs139924614	22	17214005	A	G	0.1618	0.0348	0.9666	14725	3.33e-06
GCST90274772	rs4278412	1	211450157	C	G	0.1978	0.0413	0.0203	14725	1.67e-06
GCST90274772	rs138897138	2	122731427	A	G	0.109	0.0216	0.914	14288	4.5e-07
GCST90274772	rs4664334	2	161368905	T	C	0.0541	0.0118	0.5003	14288	4.55e-06
GCST90274772	rs3967170	3	3773438	A	G	0.0789	0.017	0.1353	14721	3.46e-06
GCST90274772	rs12500563	4	7304426	T	G	0.3143	0.0687	0.9875	10795	4.76e-06
GCST90274772	rs9993874	4	55046724	A	G	-0.0582	0.0125	0.4883	12403	3.22e-06
GCST90274772	rs74794857	5	22143588	T	C	0.0707	0.0138	0.4128	11760	3e-07
GCST90274772	rs200824954	7	29807677	T	G	0.1568	0.0335	0.0642	10894	2.86e-06
GCST90274772	rs75626299	9	29426599	C	G	0.1458	0.0316	0.9638	14728	3.95e-06
GCST90274772	rs9526031	13	45595067	A	C	0.064	0.012	0.4882	14288	9.64e-08
GCST90274772	rs8024256	15	26829521	A	G	-0.0562	0.0121	0.3092	14736	3.41e-06
GCST90274772	rs404842	16	84304113	A	G	-0.0599	0.0123	0.6433	14287	1.12e-06
GCST90274772	rs7250371	19	57861085	T	C	0.0686	0.0116	0.3648	14722	3.34e-09
GCST90274772	rs117191103	20	44464356	T	C	0.3553	0.0437	0.0208	14736	4.28e-16
GCST90274772	rs73128569	20	44606446	A	T	-0.1788	0.0268	0.9406	14288	2.53e-11
GCST90274772	rs1883832	20	44746982	T	C	-0.4519	0.0126	0.2575	14736	1.07e-281
GCST90274772	rs138739860	21	18103398	T	G	0.1632	0.0351	0.9648	11979	3.33e-06
GCST90274772	rs12152184	22	45002809	A	G	0.1085	0.0205	0.8849	12402	1.21e-07
GCST90274773	rs61768480	1	1103150	A	G	0.0695	0.0147	0.2776	13670	2.27e-06
GCST90274773	rs61747728	1	179526214	T	C	0.1841	0.0313	0.0399	14287	4.06e-09
GCST90274773	rs13010492	2	204776176	C	G	-0.0589	0.0122	0.4754	13421	1.38e-06
GCST90274773	rs138861398	4	77211819	A	C	-0.0803	0.0151	0.2321	11967	1.05e-07
GCST90274773	rs74874989	4	164762615	A	G	0.141	0.0292	0.1033	9398	1.37e-06
GCST90274773	rs4073745	5	176733341	A	G	-0.0683	0.0131	0.7003	14287	1.85e-07
GCST90274773	rs200888937	6	4789310	T	TTTTG	0.2937	0.0615	0.9787	10407	1.79e-06
GCST90274773	rs367364	6	32019946	T	C	-0.0828	0.016	0.1538	14730	2.28e-07
GCST90274773	rs3104373	6	32600375	T	C	0.0973	0.0165	0.1469	14735	3.7e-09
GCST90274773	rs2237450	7	50716017	T	C	0.0623	0.0124	0.6389	14287	5.06e-07
GCST90274773	rs17345759	7	97499410	A	C	-0.1134	0.0245	0.9301	14287	3.68e-06
GCST90274773	rs17769062	9	27496604	T	C	0.1638	0.0334	0.9589	14287	9.38e-07
GCST90274773	rs192582121	9	105614669	A	T	-0.4169	0.0806	0.9916	11438	2.31e-07
GCST90274773	rs117276991	10	6251691	A	G	-0.1261	0.0256	0.0751	14287	8.4e-07
GCST90274773	rs12416520	10	71211945	A	G	-0.0629	0.0132	0.7492	14709	1.89e-06
GCST90274773	rs60562286	10	114454187	A	T	-0.1681	0.0352	0.0327	14726	1.79e-06
GCST90274773	rs4910962	11	4281522	A	C	0.1465	0.0312	0.9341	11760	2.66e-06
GCST90274773	rs4939490	11	60793651	C	G	0.1083	0.012	0.6328	14735	1.8e-19
GCST90274773	rs674379	11	60922561	C	G	0.1193	0.0126	0.6395	12835	2.85e-21
GCST90274773	rs1259355	12	31688535	A	G	0.0569	0.0119	0.4361	14287	1.74e-06
GCST90274773	rs3184504	12	111884608	T	C	0.1427	0.0128	0.4764	11784	7.29e-29
GCST90274773	rs117516652	13	39003323	A	G	0.2374	0.0476	0.9826	14248	6.12e-07
GCST90274773	rs11622090	14	93329692	T	C	-0.0588	0.0128	0.3206	13236	4.35e-06
GCST90274773	rs7242462	18	45545720	A	G	-0.1199	0.0187	0.8853	14287	1.44e-10
GCST90274773	rs4893	19	48833608	A	G	0.1471	0.0313	0.9627	14735	2.61e-06
GCST90274774	rs143374617	1	4327524	T	C	0.1766	0.0329	0.0397	14733	7.97e-08
GCST90274774	rs841332	1	95171460	A	G	-0.0721	0.0154	0.8286	14727	2.84e-06
GCST90274774	rs12074680	1	194299592	A	G	-0.1855	0.0392	0.0301	12404	2.22e-06
GCST90274774	rs200729584	2	112870516	A	AT	0.3331	0.0646	0.9834	10407	2.52e-07
GCST90274774	rs35086654	2	173467755	T	C	-0.2416	0.0517	0.017	13800	2.97e-06
GCST90274774	rs72969761	2	227938476	A	T	-0.1796	0.0376	0.97	14710	1.78e-06
GCST90274774	rs74886615	4	83099601	A	T	0.0688	0.0129	0.6149	12404	9.64e-08
GCST90274774	rs9691968	7	153635380	A	C	0.0646	0.0134	0.2505	14735	1.43e-06
GCST90274774	rs1483572	8	79635243	A	C	0.0602	0.0124	0.3374	14287	1.2e-06
GCST90274774	rs60988380	9	33117954	T	C	0.0955	0.0193	0.1058	14735	7.49e-07
GCST90274774	rs2237995	11	60749256	A	G	-0.3633	0.0218	0.0784	14725	2.35e-62
GCST90274774	rs11230555	11	60763134	A	C	-0.6032	0.0134	0.2215	14287	0
GCST90274774	rs10792322	11	61761552	T	C	-0.0662	0.0126	0.3002	14734	1.49e-07
GCST90274774	rs597808	12	111973358	A	G	0.116	0.0134	0.4779	11335	4.86e-18
GCST90274774	rs8051133	16	86486037	A	G	-0.1079	0.0236	0.0691	14729	4.83e-06
GCST90274774	rs35634144	22	37638221	C	G	0.1752	0.0376	0.9711	14237	3.17e-06
GCST90274775	rs61782461	1	101804329	T	C	-0.2176	0.0471	0.9829	14286	3.84e-06
GCST90274775	rs2990246	1	155197602	C	G	-0.0566	0.012	0.4028	14286	2.4e-06
GCST90274775	rs59872649	2	148430383	A	G	-0.1093	0.0232	0.0652	14734	2.46e-06
GCST90274775	rs34027772	3	43423959	T	C	0.0757	0.0143	0.2607	12403	1.2e-07
GCST90274775	rs7618923	3	45130725	T	C	-0.1738	0.0151	0.1811	14286	1.18e-30
GCST90274775	rs2276862	3	45187785	C	G	0.303	0.0146	0.8212	14730	1.14e-95
GCST90274775	rs35478654	3	58453757	T	C	-0.148	0.0312	0.0367	14725	2.1e-06
GCST90274775	rs111476793	4	53951496	A	G	0.0895	0.0182	0.1339	12790	8.76e-07
GCST90274775	rs10044847	5	2103391	C	G	-0.0781	0.0156	0.8283	14719	5.55e-07
GCST90274775	rs6452820	5	72411335	A	G	-0.0738	0.0159	0.8367	14286	3.46e-06
GCST90274775	rs9272226	6	32602396	T	C	-0.0933	0.0118	0.6505	14733	2.64e-15
GCST90274775	rs118116993	6	162326838	A	T	0.0957	0.0197	0.0969	14286	1.19e-06
GCST90274775	rs184033839	7	89952215	A	C	-0.2509	0.0514	0.0133	14246	1.05e-06
GCST90274775	rs6991332	8	61937553	T	C	-0.0579	0.0119	0.6455	14286	1.14e-06
GCST90274775	rs10964983	9	21413803	C	G	-0.0616	0.0114	0.5862	14724	6.53e-08
GCST90274775	rs672806	11	126188405	A	G	0.0816	0.0116	0.4097	14286	2e-12
GCST90274775	rs12290068	11	126261564	A	G	0.1221	0.0122	0.3187	14726	1.4e-23
GCST90274775	rs17078000	13	84915900	A	G	0.0609	0.0128	0.7179	14286	1.96e-06
GCST90274775	rs28535751	14	59010649	T	C	-0.0541	0.0118	0.6294	14733	4.55e-06
GCST90274775	rs12928188	16	79183747	A	T	-0.0658	0.0134	0.2312	14715	9.09e-07
GCST90274775	rs74811341	17	38720826	T	C	-0.1323	0.0277	0.0513	14734	1.79e-06
GCST90274775	rs7506429	18	19991319	A	C	0.0737	0.0144	0.7965	14286	3.09e-07
GCST90274775	rs4804148	19	11270867	T	C	-0.0619	0.0125	0.7187	14734	7.35e-07
GCST90274775	rs146583535	20	18761853	A	G	0.4557	0.0968	0.0265	8372	2.51e-06
GCST90274775	rs191929998	22	31852311	A	G	-0.1938	0.0409	0.9581	9844	2.15e-06
GCST90274776	rs7538029	1	110474695	A	C	0.0775	0.0165	0.2211	11335	2.64e-06
GCST90274776	rs17610659	1	110503296	T	C	0.1684	0.0118	0.4821	14286	3.31e-46
GCST90274776	rs142421172	1	179682087	A	G	0.1439	0.031	0.044	12840	3.45e-06
GCST90274776	rs11685487	2	8775320	T	C	0.0944	0.0196	0.1197	14286	1.46e-06
GCST90274776	rs116443177	2	27764122	T	C	0.0827	0.0173	0.1595	12403	1.75e-06
GCST90274776	rs115370595	2	140484970	A	G	-0.2277	0.0496	0.9815	13799	4.42e-06
GCST90274776	rs72997796	3	1456080	C	G	0.0888	0.0192	0.1075	14286	3.75e-06
GCST90274776	rs76421506	3	115295680	A	G	0.0778	0.0168	0.853	14286	3.64e-06
GCST90274776	rs74849049	3	171430935	T	G	-0.0914	0.02	0.8992	14286	4.88e-06
GCST90274776	rs78652121	4	13713646	C	G	-0.1189	0.026	0.0697	12838	4.81e-06
GCST90274776	rs145227560	4	48122174	A	ATATGTATG	0.0701	0.015	0.3712	10894	2.96e-06
GCST90274776	rs10042665	5	78775099	C	G	0.0583	0.0122	0.3043	14727	1.76e-06
GCST90274776	rs2523992	6	30075103	T	G	-0.075	0.0152	0.8323	14734	8.05e-07
GCST90274776	rs11390042	6	90870805	CA	C	-0.0673	0.0147	0.464	10894	4.69e-06
GCST90274776	rs1605333	12	58388232	C	G	-0.0601	0.0124	0.6484	13237	1.25e-06
GCST90274776	rs17734417	14	58461604	T	C	-0.1225	0.0265	0.9466	14723	3.79e-06
GCST90274776	rs75869070	14	78693608	A	G	0.1151	0.0239	0.936	14715	1.47e-06
GCST90274776	rs72783071	16	60437963	T	C	-0.199	0.0414	0.0231	14247	1.53e-06
GCST90274776	rs7227917	18	45546185	A	G	-0.0872	0.0185	0.8823	14286	2.43e-06
GCST90274776	rs117591817	19	58875573	C	G	-0.1989	0.0435	0.0348	14286	4.82e-06
GCST90274777	rs1536565	1	102420542	A	G	-0.1244	0.0264	0.9481	14735	2.45e-06
GCST90274777	rs930735	1	202185979	A	G	0.0579	0.0114	0.547	14734	3.8e-07
GCST90274777	rs13397003	2	62640887	T	G	0.0701	0.0141	0.7748	14732	6.64e-07
GCST90274777	rs72980022	2	233853187	A	G	0.0607	0.0126	0.2813	14721	1.45e-06
GCST90274777	rs13127297	4	23899510	A	G	0.0545	0.0117	0.4095	14730	3.19e-06
GCST90274777	rs150547	5	59193431	A	C	0.0548	0.0119	0.4071	14288	4.12e-06
GCST90274777	rs139918398	5	96079646	T	C	0.3373	0.0676	0.0111	13457	6.05e-07
GCST90274777	rs79359257	5	109366574	T	C	0.073	0.0156	0.8152	14288	2.88e-06
GCST90274777	rs9327707	5	134512655	T	C	0.059	0.0118	0.3955	14710	5.73e-07
GCST90274777	rs3889401	6	7051402	A	G	0.0885	0.0191	0.8624	11759	3.6e-06
GCST90274777	rs62436191	6	146809314	A	G	0.1194	0.0234	0.0762	14288	3.35e-07
GCST90274777	rs9455923	6	168345756	A	G	0.0537	0.0115	0.4261	14734	3.02e-06
GCST90274777	rs17154027	8	11713852	A	G	-0.0558	0.0121	0.6302	14288	4e-06
GCST90274777	rs4507745	8	56143053	T	C	0.057	0.0122	0.6482	13866	2.98e-06
GCST90274777	rs142441613	9	80647335	G	GGCCCCGCGGA	-0.0938	0.0202	0.8748	10894	3.42e-06
GCST90274777	rs962720	9	109490400	T	C	0.0558	0.0119	0.5837	14287	2.74e-06
GCST90274777	rs140505821	11	21963583	A	G	0.3276	0.0691	0.0089	13381	2.13e-06
GCST90274777	rs4756151	11	34495358	A	C	-0.094	0.0172	0.1273	14736	4.63e-08
GCST90274777	rs12294339	11	34860199	T	C	0.0702	0.0118	0.3671	14726	2.7e-09
GCST90274777	rs11054069	12	11058117	T	C	0.1674	0.013	0.7421	14724	6.07e-38
GCST90274777	rs141192864	12	31381343	T	C	0.1016	0.0213	0.0812	14728	1.84e-06
GCST90274777	rs4766797	12	117050587	A	G	-0.0574	0.0117	0.4935	14288	9.3e-07
GCST90274777	rs67020211	15	63639644	T	G	0.079	0.0115	0.4609	14734	6.44e-12
GCST90274777	rs60586299	18	3479423	T	C	-0.0654	0.0134	0.3077	14288	1.06e-06
GCST90274777	rs470841	18	24286681	T	C	0.0568	0.0119	0.6369	14736	1.81e-06
GCST90274777	rs516316	19	49206145	C	G	0.0845	0.0115	0.4441	14734	2.01e-13
GCST90274777	rs34074361	20	23464311	A	G	0.0814	0.0145	0.1953	14736	1.98e-08
GCST90274777	rs11696133	20	23810508	T	C	-0.6554	0.0149	0.8166	14288	0
GCST90274777	rs1555472	20	23957181	A	C	0.1411	0.0155	0.2118	12403	8.77e-20
GCST90274777	rs141179525	20	24071731	T	C	-0.2583	0.0447	0.9784	14735	7.54e-09
GCST90274777	rs4813529	20	24691928	T	G	-0.0726	0.012	0.3362	14714	1.45e-09
GCST90274777	rs697699	20	51363052	A	C	0.1098	0.0237	0.0675	14288	3.61e-06
GCST90274777	rs7275493	21	18049996	T	C	-0.0572	0.0119	0.6243	14727	1.53e-06
GCST90274777	rs77121303	22	37630079	A	G	-0.2516	0.0532	0.983	13383	2.25e-06
GCST90274778	rs114359340	1	6532317	A	G	-0.1881	0.0405	0.9747	13651	3.41e-06
GCST90274778	rs77915710	1	172099857	A	G	-0.1436	0.0304	0.0402	14742	2.32e-06
GCST90274778	rs111472651	2	44117788	C	G	-0.1191	0.0248	0.9355	14728	1.57e-06
GCST90274778	rs11682107	2	113835522	A	G	-0.0675	0.0126	0.5568	12412	8.45e-08
GCST90274778	rs72985859	2	232254374	T	C	0.1351	0.0292	0.0806	8297	3.72e-06
GCST90274778	rs1976172	3	1260482	C	G	-0.0569	0.012	0.3525	14732	2.12e-06
GCST90274778	rs3732378	3	39307162	A	G	0.0941	0.0154	0.1671	14740	9.94e-10
GCST90274778	rs35026817	3	70136592	T	G	0.0633	0.0122	0.3327	14740	2.12e-07
GCST90274778	rs980364	4	179539497	A	G	0.1479	0.0301	0.9343	9902	8.94e-07
GCST90274778	rs12331618	4	187139939	A	G	-0.0582	0.0114	0.4914	14729	3.3e-07
GCST90274778	rs13167439	5	120396066	T	C	-0.0903	0.0193	0.89	14295	2.89e-06
GCST90274778	rs2731674	5	176839890	T	G	-0.0681	0.0128	0.274	14740	1.04e-07
GCST90274778	rs2442752	6	31351764	T	C	-0.0589	0.0117	0.6177	14743	4.8e-07
GCST90274778	rs6937696	6	32418018	T	C	-0.0811	0.012	0.651	14742	1.4e-11
GCST90274778	rs2736723	7	30524015	A	T	0.0597	0.012	0.4243	14295	6.52e-07
GCST90274778	rs146481940	8	11391108	G	GAGGAGA	-0.0865	0.0189	0.1395	11333	4.72e-06
GCST90274778	rs56397903	8	26741279	A	G	0.1968	0.0424	0.9744	14743	3.46e-06
GCST90274778	rs635634	9	136155000	T	C	-0.1145	0.0166	0.1884	11792	5.29e-12
GCST90274778	rs712137	12	41381284	A	C	0.0563	0.012	0.6601	14737	2.71e-06
GCST90274778	rs10778675	12	79905558	A	C	0.0792	0.0158	0.1687	14295	5.37e-07
GCST90274778	rs117698194	15	85657494	A	G	-0.1996	0.0432	0.0224	13859	3.83e-06
GCST90274778	rs8052631	16	57167230	A	G	-0.1511	0.027	0.9463	14295	2.19e-08
GCST90274778	rs671623	16	57412802	C	G	0.2041	0.0118	0.424	14295	4.99e-67
GCST90274778	rs55896747	16	57508595	T	C	0.1129	0.0244	0.9372	14734	3.71e-06
GCST90274778	rs73137770	20	52569781	C	G	0.2442	0.0529	0.9812	13808	3.91e-06
GCST90274779	rs863004	1	159176831	T	C	0.0661	0.0119	0.3809	14722	2.78e-08
GCST90274779	rs11428073	2	167396150	CT	C	-0.2254	0.0453	0.9548	10894	6.5e-07
GCST90274779	rs2122155	4	59689961	A	G	-0.0538	0.0117	0.5637	14717	4.26e-06
GCST90274779	rs74377501	4	74527375	G	GATCAGAAA	0.1456	0.0265	0.9231	10894	3.92e-08
GCST90274779	rs1366946	4	74738469	T	C	-0.3134	0.0134	0.7638	14730	5.65e-121
GCST90274779	rs77914035	6	54641812	A	G	-0.1047	0.0206	0.8675	10893	3.72e-07
GCST90274779	rs67797811	9	4396102	C	G	0.0822	0.0179	0.1691	14288	4.39e-06
GCST90274779	rs12770839	10	65297720	A	C	0.0648	0.0126	0.321	14724	2.71e-07
GCST90274779	rs10734292	11	20486401	A	G	0.123	0.0267	0.067	11776	4.09e-06
GCST90274779	rs4474574	13	37854253	T	C	-0.365	0.0779	0.0146	9555	2.79e-06
GCST90274779	rs2280441	15	81240669	A	G	-0.1443	0.0312	0.0405	14735	3.75e-06
GCST90274779	rs34658406	16	4070065	CA	C	0.1132	0.0244	0.9167	11332	3.5e-06
GCST90274779	rs11880837	19	14808453	A	G	0.0583	0.0127	0.3161	14288	4.42e-06
GCST90274779	rs2835916	21	39102421	C	G	-0.0564	0.012	0.3876	14735	2.6e-06
GCST90274779	rs188111670	22	16564036	A	G	0.0976	0.0208	0.3429	7743	2.7e-06
GCST90274780	rs112202639	1	44566391	A	G	-0.1609	0.0336	0.9671	14744	1.68e-06
GCST90274780	rs1563171	2	3891773	A	G	0.0592	0.0127	0.7042	14740	3.14e-06
GCST90274780	rs12476448	2	14400474	T	C	0.0536	0.0115	0.4864	14737	3.15e-06
GCST90274780	rs12629593	3	54104178	T	G	-0.0879	0.0182	0.1209	14744	1.37e-06
GCST90274780	rs72651343	4	76808216	T	C	-0.6096	0.0619	0.9892	14257	6.98e-23
GCST90274780	rs115140093	4	76910673	T	C	-0.5186	0.042	0.9732	14744	5.02e-35
GCST90274780	rs12646113	4	77175245	T	C	0.0977	0.0136	0.246	14743	6.78e-13
GCST90274780	rs72682331	4	112904535	A	G	0.1089	0.0209	0.0979	14731	1.88e-07
GCST90274780	rs2523495	6	31377978	T	C	0.1095	0.0196	0.1048	14743	2.31e-08
GCST90274780	rs71534595	6	32516855	T	C	-0.2991	0.0606	0.9813	11719	7.99e-07
GCST90274780	rs12174864	6	88557407	A	G	-0.0582	0.0121	0.6254	14295	1.51e-06
GCST90274780	rs12155428	7	3425301	T	C	-0.1765	0.0375	0.0284	14733	2.52e-06
GCST90274780	rs2349689	8	62003730	A	G	-0.0789	0.0164	0.2555	14296	1.5e-06
GCST90274780	rs143796249	9	4150061	C	G	-0.2858	0.062	0.012	14296	4.03e-06
GCST90274780	rs10481754	9	84196490	T	C	-0.0548	0.0119	0.4567	14296	4.12e-06
GCST90274780	rs4367871	10	1845059	T	C	-0.0567	0.0119	0.5587	14296	1.89e-06
GCST90274780	rs55732300	11	73731422	A	G	0.1175	0.025	0.929	14730	2.6e-06
GCST90274780	rs741344	12	68597086	A	G	-0.06	0.013	0.7036	14296	3.92e-06
GCST90274780	rs3184504	12	111884608	T	C	0.1138	0.0131	0.4756	11793	3.72e-18
GCST90274780	rs1077965	15	80065337	A	G	-0.0546	0.0118	0.5648	14731	3.71e-06
GCST90274780	rs74956615	19	10427721	A	T	-0.1358	0.0294	0.0495	13671	3.86e-06
GCST90274780	rs4804148	19	11270867	T	C	-0.0629	0.013	0.7227	14744	1.31e-06
GCST90274780	rs150519056	22	50774821	T	C	-0.1841	0.0376	0.9688	13661	9.77e-07
GCST90274781	rs60141220	1	26395741	A	G	-0.0777	0.0165	0.1703	13221	2.49e-06
GCST90274781	rs62291421	3	188015332	C	G	0.2674	0.0518	0.9763	12305	2.44e-07
GCST90274781	rs6827617	4	76916146	A	G	-0.1724	0.0118	0.6041	14718	2.42e-48
GCST90274781	rs59148364	4	77130802	A	G	0.1821	0.0378	0.0278	14721	1.45e-06
GCST90274781	rs116470923	4	77374393	T	C	-0.1975	0.0427	0.0216	14736	3.74e-06
GCST90274781	rs112884138	4	134362360	T	C	-0.0976	0.0209	0.0892	14728	3.01e-06
GCST90274781	rs72747175	5	18009856	A	G	0.1535	0.0326	0.9608	14730	2.49e-06
GCST90274781	rs2894233	6	32011678	A	G	-0.2236	0.047	0.9724	11917	1.96e-06
GCST90274781	rs72925566	6	89498971	A	G	-0.0973	0.0185	0.1651	11337	1.44e-07
GCST90274781	rs7750544	6	154177484	T	C	-0.0773	0.0164	0.165	13644	2.44e-06
GCST90274781	rs75612655	7	101594247	T	C	0.5352	0.0705	0.0084	12935	3.16e-14
GCST90274781	rs111787182	7	157911633	A	C	-0.1445	0.0314	0.951	13224	4.19e-06
GCST90274781	rs78632565	8	70982905	T	C	0.1082	0.0214	0.9152	14722	4.28e-07
GCST90274781	rs7009937	8	96176796	T	C	0.1175	0.025	0.9321	14288	2.6e-06
GCST90274781	rs4748380	10	17590681	T	C	0.0901	0.019	0.1188	14732	2.12e-06
GCST90274781	rs10733789	10	64948684	T	C	-0.0815	0.0127	0.6875	14287	1.39e-10
GCST90274781	rs7475335	10	104343428	A	C	-0.0646	0.0124	0.3172	14735	1.89e-07
GCST90274781	rs111848253	11	22351553	A	G	-0.1162	0.025	0.9044	11538	3.35e-06
GCST90274781	rs10898158	11	83554112	A	G	0.0609	0.0121	0.6028	14288	4.83e-07
GCST90274781	rs3184504	12	111884608	T	C	0.1236	0.0132	0.4764	11785	7.7e-21
GCST90274781	rs12433317	14	50775476	A	G	0.0571	0.012	0.4282	14288	1.95e-06
GCST90274781	rs7222922	17	34335694	T	C	-0.0882	0.0182	0.1205	14726	1.26e-06
GCST90274781	rs2245786	20	4795382	A	G	-0.0599	0.0131	0.6525	14721	4.82e-06
GCST90274781	rs191536201	20	17839484	A	G	-0.3323	0.0684	0.0117	11194	1.18e-06
GCST90274782	rs4279906	1	211477063	T	C	0.2082	0.042	0.0209	14717	7.15e-07
GCST90274782	rs7636889	3	56874033	A	G	-0.0768	0.0137	0.7593	14733	2.07e-08
GCST90274782	rs141437550	3	124310529	T	TA	-0.107	0.0229	0.9061	11330	2.98e-06
GCST90274782	rs146553494	3	183850210	A	G	0.1844	0.0377	0.0265	14733	1e-06
GCST90274782	rs11734099	4	6891435	A	G	0.0769	0.0153	0.1845	14731	5e-07
GCST90274782	rs425535	4	74863997	T	C	0.5063	0.0181	0.1127	14731	3.52e-172
GCST90274782	rs79649467	4	74880852	T	G	-0.1721	0.0276	0.0605	14288	4.5e-10
GCST90274782	rs77914035	6	54641812	A	G	-0.1174	0.0206	0.8675	10893	1.2e-08
GCST90274782	rs2647400	6	76351999	C	G	0.0631	0.013	0.2784	14734	1.21e-06
GCST90274782	rs6993770	8	106581528	A	T	-0.1058	0.0135	0.7312	14288	4.61e-15
GCST90274782	rs2004100	8	144554731	T	C	0.0675	0.0147	0.2492	13224	4.39e-06
GCST90274782	rs3183927	9	100684757	A	G	-0.0619	0.0121	0.6436	14725	3.13e-07
GCST90274782	rs10821552	9	136939992	A	C	-0.1132	0.0156	0.3353	9841	3.97e-13
GCST90274782	rs7090111	10	65077994	C	G	-0.1734	0.0117	0.5834	14735	1.08e-49
GCST90274782	rs140828666	13	53109423	A	G	-0.1474	0.0322	0.9544	12401	4.7e-06
GCST90274782	rs34658406	16	4070065	CA	C	0.1141	0.0246	0.9167	11332	3.51e-06
GCST90274782	rs59312158	16	88582345	A	G	-0.19	0.0385	0.0309	13672	8.01e-07
GCST90274782	rs10403201	19	14764810	A	G	-0.0601	0.0127	0.2925	14730	2.22e-06
GCST90274783	rs12075	1	159175354	A	G	0.0816	0.0115	0.5554	14741	1.29e-12
GCST90274783	rs184103539	1	222149663	T	C	-0.1603	0.0351	0.039	12841	4.95e-06
GCST90274783	rs11428073	2	167396150	CT	C	-0.2774	0.0457	0.955	10894	1.28e-09
GCST90274783	rs16850073	4	74703999	T	C	0.4978	0.0118	0.3722	14296	0
GCST90274783	rs116381873	4	74825095	T	C	-0.264	0.0531	0.9852	13379	6.64e-07
GCST90274783	rs191180456	4	74826316	T	C	-0.406	0.0648	0.0112	13809	3.72e-10
GCST90274783	rs35096759	4	75172482	T	C	0.2109	0.0427	0.0308	14296	7.85e-07
GCST90274783	rs140636555	6	154116420	T	TA	0.0884	0.018	0.839	11334	9.06e-07
GCST90274783	rs182381042	8	93838957	A	G	-0.3831	0.0799	0.0074	12935	1.63e-06
GCST90274783	rs4877818	9	86683575	T	G	0.0625	0.0134	0.5188	11538	3.1e-06
GCST90274783	rs3184504	12	111884608	T	C	0.0679	0.0131	0.4766	11793	2.18e-07
GCST90274783	rs71203034	13	77616524	CTCCA	C	0.0758	0.0162	0.2555	10893	2.88e-06
GCST90274783	rs34080302	14	89402542	T	G	0.0605	0.0131	0.715	14296	3.87e-06
GCST90274783	rs11547311	16	2222286	T	C	0.1285	0.0272	0.0649	13232	2.31e-06
GCST90274783	rs117109857	21	39099887	C	G	0.1897	0.0415	0.0242	14743	4.85e-06
GCST90274783	rs377588320	22	35739167	A	C	-0.3485	0.0719	0.9837	10271	1.25e-06
GCST90274784	rs192119373	1	3823464	T	G	0.6177	0.1287	0.0057	8829	1.59e-06
GCST90274784	rs4047522	1	161608256	T	C	-0.0645	0.0137	0.4962	11760	2.5e-06
GCST90274784	rs114033894	2	86977227	T	G	-0.2245	0.0488	0.981	14287	4.22e-06
GCST90274784	rs7600322	2	204754353	T	C	0.057	0.0118	0.5214	13849	1.36e-06
GCST90274784	rs35435997	2	242665455	A	G	0.0915	0.02	0.1125	12791	4.76e-06
GCST90274784	rs62272916	3	151541803	A	G	-0.0834	0.0176	0.1182	14710	2.15e-06
GCST90274784	rs4241577	4	76930776	A	C	-0.1419	0.0128	0.2629	14724	1.47e-28
GCST90274784	rs80348644	4	160574480	T	C	0.1546	0.0332	0.0336	14734	3.21e-06
GCST90274784	rs145607633	5	19287867	T	C	0.0728	0.0154	0.1625	14287	2.28e-06
GCST90274784	rs9366778	6	31269173	A	G	-0.0605	0.0115	0.4075	14735	1.43e-07
GCST90274784	rs181816009	6	31423412	A	G	-0.1603	0.0342	0.0378	11985	2.77e-06
GCST90274784	rs783149	6	161088918	A	C	-0.0805	0.0144	0.1958	14287	2.27e-08
GCST90274784	rs12191307	6	161256529	A	G	-0.1452	0.0197	0.098	14287	1.7e-13
GCST90274784	rs656739	7	29049949	A	G	0.0562	0.0119	0.6566	14735	2.33e-06
GCST90274784	rs142119726	7	48859798	T	C	0.2705	0.0551	0.9851	13800	9.14e-07
GCST90274784	rs61875680	10	107966626	A	G	-0.0758	0.0158	0.1611	14287	1.61e-06
GCST90274784	rs3184504	12	111884608	T	C	0.1008	0.013	0.4744	11784	8.92e-15
GCST90274784	rs7149776	14	74739091	A	T	-0.0574	0.0115	0.5236	14286	6e-07
GCST90274784	rs182152471	16	1803589	T	C	0.1861	0.0385	0.028	13667	1.34e-06
GCST90274784	rs4888966	16	79431853	C	G	-0.157	0.0343	0.9683	14287	4.71e-06
GCST90274784	rs74956615	19	10427721	A	T	-0.1309	0.0286	0.049	13662	4.72e-06
GCST90274784	rs73606147	20	2538467	A	C	0.2792	0.059	0.0133	13379	2.22e-06
GCST90274784	rs62200304	20	20119931	A	C	-0.115	0.0244	0.9336	14287	2.44e-06
GCST90274784	rs73194812	21	18734554	A	G	0.1821	0.0391	0.9758	14730	3.2e-06
GCST90274784	rs73367822	21	45024252	T	C	-0.0588	0.0126	0.5804	11760	3.06e-06
GCST90274785	rs10191831	2	41864408	T	C	-0.0591	0.0125	0.4361	12403	2.27e-06
GCST90274785	rs207671	2	230256586	A	G	0.1016	0.0117	0.5359	14287	3.83e-18
GCST90274785	rs35032874	2	230309360	T	G	0.132	0.0132	0.7027	14287	1.52e-23
GCST90274785	rs62193248	2	230596917	A	T	0.213	0.0123	0.6507	14287	3.5e-67
GCST90274785	rs9289590	3	139639117	T	C	-0.0652	0.0142	0.7033	12404	4.4e-06
GCST90274785	rs13107325	4	103188709	T	C	0.1066	0.0233	0.0697	14732	4.76e-06
GCST90274785	rs117343254	7	152385669	C	G	-0.1281	0.0274	0.942	14287	2.94e-06
GCST90274785	rs10892466	11	119661317	C	G	0.0808	0.0175	0.1236	14732	3.89e-06
GCST90274785	rs116179073	12	31458615	T	C	-0.2481	0.0537	0.0138	13800	3.84e-06
GCST90274785	rs194746	14	69282887	T	C	0.0528	0.0112	0.4849	14723	2.43e-06
GCST90274785	rs75685422	14	95752666	T	C	0.0879	0.0186	0.1139	14287	2.29e-06
GCST90274785	rs28689968	17	47247257	T	C	0.0918	0.0184	0.1074	14733	6.07e-07
GCST90274785	rs1133851	18	3722038	A	G	-0.0664	0.0142	0.2533	14286	2.92e-06
GCST90274785	rs9967959	21	28101979	T	G	0.0718	0.0152	0.1718	14731	2.32e-06
GCST90274785	rs6517655	21	42536246	C	G	0.0757	0.0129	0.289	14287	4.41e-09
GCST90274785	rs2837988	21	42619544	A	C	0.0576	0.0118	0.3578	14733	1.05e-06
GCST90274786	rs3014874	1	153337943	A	G	-0.1726	0.0137	0.2623	14294	2.15e-36
GCST90274786	rs61803119	1	153390202	T	G	0.1501	0.0194	0.1069	14295	1.02e-14
GCST90274786	rs59538998	1	245480237	C	G	-0.1188	0.0258	0.0622	14295	4.13e-06
GCST90274786	rs13384799	2	125135589	T	C	-0.0622	0.0133	0.7266	14295	2.92e-06
GCST90274786	rs71301751	2	142499805	G	GT	0.0667	0.0138	0.5473	10894	1.34e-06
GCST90274786	rs56268787	3	152573197	T	C	-0.0936	0.0203	0.0955	14737	4.01e-06
GCST90274786	rs150015576	3	174824333	A	C	0.194	0.0423	0.0217	14740	4.51e-06
GCST90274786	rs2056031	4	12920594	T	C	-0.0604	0.0119	0.613	14739	3.86e-07
GCST90274786	rs191808657	7	75133433	A	C	0.3059	0.0665	0.983	12412	4.22e-06
GCST90274786	rs3802266	8	123985708	A	G	0.0555	0.0118	0.5633	14740	2.56e-06
GCST90274786	rs78800546	11	31879143	A	G	-0.2529	0.0534	0.0156	14295	2.18e-06
GCST90274786	rs112956934	12	96571503	T	C	0.1884	0.0407	0.0246	14737	3.67e-06
GCST90274786	rs112988802	14	59990514	T	C	-0.1396	0.0293	0.9492	12851	1.89e-06
GCST90274786	rs147302029	16	4602209	A	G	0.1806	0.0345	0.0379	13649	1.65e-07
GCST90274786	rs138439507	19	4247567	C	G	0.0865	0.0183	0.191	11537	2.28e-06
GCST90274786	rs2425640	20	43028037	A	G	-0.0583	0.0123	0.3511	14741	2.14e-06
GCST90274786	rs55783131	22	17406250	T	C	0.2064	0.0425	0.0239	14728	1.19e-06
GCST90274786	rs174344	22	18032226	A	G	0.0617	0.0125	0.6296	14295	7.97e-07
GCST90274787	rs12407505	1	85295202	A	G	-0.1614	0.0352	0.9664	14735	4.53e-06
GCST90274787	rs834971	1	100098055	A	G	-0.0614	0.0128	0.3002	14728	1.61e-06
GCST90274787	rs112126444	3	132162249	A	G	-0.0927	0.0199	0.1012	14735	3.19e-06
GCST90274787	rs13103023	4	39457617	A	G	0.0837	0.0124	0.3415	14296	1.48e-11
GCST90274787	rs12520287	5	54847098	T	C	-0.1014	0.0221	0.9175	14296	4.47e-06
GCST90274787	rs12110436	6	168606201	T	C	-0.136	0.0297	0.0418	14743	4.67e-06
GCST90274787	rs145274424	7	17445553	T	C	0.1992	0.0421	0.9777	14735	2.23e-06
GCST90274787	rs2906655	7	101569302	T	C	-0.0623	0.0135	0.2503	14743	3.93e-06
GCST90274787	rs7005978	8	59382715	A	G	-0.1055	0.0123	0.3458	14744	9.72e-18
GCST90274787	rs79110990	9	18148302	A	G	0.073	0.0156	0.1762	14295	2.88e-06
GCST90274787	rs35836706	9	84435749	A	G	0.2151	0.0456	0.0203	14734	2.39e-06
GCST90274787	rs11244038	9	136095770	C	G	0.1199	0.0247	0.0898	11786	1.21e-06
GCST90274787	rs191522330	11	5610048	T	C	0.2325	0.0488	0.9812	14738	1.89e-06
GCST90274787	rs1671812	11	114495920	T	C	0.0621	0.0132	0.6316	12412	2.54e-06
GCST90274787	rs142067135	12	76644195	A	G	-0.2295	0.0492	0.0198	13809	3.09e-06
GCST90274787	rs10777251	12	91080475	A	G	-0.0767	0.0166	0.1923	12411	3.83e-06
GCST90274787	rs76708593	12	108147245	T	C	0.1024	0.0222	0.9158	14296	3.98e-06
GCST90274787	rs17326790	13	85357827	T	C	0.2161	0.0471	0.0209	14741	4.47e-06
GCST90274787	rs117398067	15	59188192	T	C	0.2583	0.0564	0.0178	14744	4.65e-06
GCST90274787	rs2306969	19	5851801	A	G	0.0674	0.0141	0.2338	14739	1.75e-06
GCST90274787	rs516246	19	49206172	T	C	-0.1661	0.0118	0.445	14744	5.31e-45
GCST90274788	rs145319387	1	188302601	G	GT	-0.0756	0.0162	0.769	10893	3.06e-06
GCST90274788	rs145127946	1	203746507	A	G	-0.1747	0.036	0.037	14295	1.22e-06
GCST90274788	rs10495032	1	216837226	T	G	-0.1557	0.0318	0.0383	14720	9.77e-07
GCST90274788	rs1260326	2	27730940	T	C	0.1323	0.0119	0.3977	14730	1.03e-28
GCST90274788	rs7610704	3	11689679	T	C	-0.0568	0.012	0.4644	14295	2.21e-06
GCST90274788	rs4700382	5	55882435	T	C	-0.063	0.0136	0.2698	14295	3.62e-06
GCST90274788	rs60277384	5	84356011	T	C	-0.0881	0.019	0.8922	14742	3.54e-06
GCST90274788	rs13229619	7	73030175	A	G	-0.1609	0.0176	0.1297	14743	6.13e-20
GCST90274788	rs7012637	8	9173209	A	G	-0.0605	0.012	0.4812	14295	4.61e-07
GCST90274788	rs188758663	10	127847758	A	G	-0.3801	0.0749	0.0104	11668	3.88e-07
GCST90274788	rs12290350	11	76480255	T	C	-0.0689	0.0145	0.2168	14295	2.02e-06
GCST90274788	rs2429473	12	47198899	A	C	-0.0812	0.0147	0.795	14295	3.32e-08
GCST90274788	rs72965996	18	72826607	A	G	-0.2215	0.0444	0.031	13808	6.08e-07
GCST90274788	rs838131	19	49260677	A	C	0.1627	0.013	0.501	14294	6.15e-36
GCST90274788	rs142603673	21	33860969	T	C	-0.2352	0.0455	0.0232	14252	2.35e-07
GCST90274789	rs671205	1	146522722	T	C	0.0708	0.0136	0.7502	14287	1.93e-07
GCST90274789	rs6753743	2	121962947	T	G	0.0941	0.0185	0.8733	14287	3.65e-07
GCST90274789	rs3811621	2	190446541	C	G	0.1163	0.0131	0.2897	14286	6.82e-19
GCST90274789	rs794007	4	40142535	T	C	0.0685	0.0144	0.2406	12844	1.97e-06
GCST90274789	rs11930290	4	124325226	A	T	-0.1845	0.0389	0.9748	12848	2.11e-06
GCST90274789	rs34551523	5	146629145	A	G	0.1704	0.0348	0.0295	14730	9.75e-07
GCST90274789	rs33921462	5	176814656	A	G	-0.0653	0.0135	0.2766	14287	1.32e-06
GCST90274789	rs181409232	6	31175118	A	C	-0.2224	0.0479	0.0191	12846	3.43e-06
GCST90274789	rs12195292	6	81343345	A	G	-0.0768	0.0166	0.8634	14710	3.72e-06
GCST90274789	rs370203222	7	12540548	C	G	0.1059	0.0222	0.1002	11759	1.84e-06
GCST90274789	rs118177380	11	106531034	A	G	0.2362	0.0507	0.0187	14287	3.18e-06
GCST90274789	rs75271339	11	115871001	A	T	-0.415	0.089	0.0141	9947	3.12e-06
GCST90274789	rs66486362	12	4493715	CA	C	0.0804	0.0149	0.2892	10893	6.82e-08
GCST90274789	rs200350335	14	102593982	T	TTA	0.2262	0.0467	0.9785	10852	1.27e-06
GCST90274789	rs11150539	16	83137317	T	C	-0.056	0.0119	0.4938	14287	2.53e-06
GCST90274789	rs6127099	20	52731402	A	T	0.0907	0.0134	0.706	14287	1.3e-11
GCST90274789	rs368215473	22	18002038	A	G	0.1228	0.0257	0.0941	9397	1.77e-06
GCST90274789	rs35590112	22	22238107	T	C	0.0803	0.0166	0.1851	12386	1.32e-06
GCST90274790	rs9433760	1	101733215	A	G	0.1023	0.0224	0.0841	11788	4.95e-06
GCST90274790	rs4970834	1	109814880	T	C	-0.0729	0.0155	0.2041	11786	2.56e-06
GCST90274790	rs11120686	1	216050785	T	C	-0.0599	0.0127	0.6038	11786	2.4e-06
GCST90274790	rs11674185	2	45095097	A	G	-0.0586	0.0128	0.364	11787	4.69e-06
GCST90274790	rs148332905	2	144875473	T	C	0.2883	0.0608	0.0166	11341	2.12e-06
GCST90274790	rs189846846	2	229871311	T	C	-0.3042	0.0659	0.0146	9980	3.91e-06
GCST90274790	rs369482528	2	241614719	A	G	-0.0988	0.0213	0.1585	8813	3.51e-06
GCST90274790	rs4326078	4	70058335	A	C	-0.0728	0.015	0.2193	11789	1.21e-06
GCST90274790	rs1458038	4	81164723	T	C	0.5159	0.0126	0.3173	11788	0
GCST90274790	rs3796605	4	81192363	A	G	0.1629	0.0283	0.9341	11782	8.6e-09
GCST90274790	rs200900616	4	81234749	CA	C	-0.6078	0.0627	0.0206	7943	3.2e-22
GCST90274790	rs305897	6	39710570	T	C	0.1185	0.0249	0.0828	11341	1.95e-06
GCST90274790	rs148797749	6	89057163	A	G	-0.1705	0.0361	0.036	11785	2.32e-06
GCST90274790	rs150524893	8	106471400	A	G	0.2554	0.0552	0.9848	11298	3.71e-06
GCST90274790	rs77210320	8	143464103	A	T	0.1673	0.0356	0.9648	11786	2.61e-06
GCST90274790	rs1412253	9	1354486	A	G	-0.0909	0.0192	0.8798	11778	2.2e-06
GCST90274790	rs117253850	9	7476426	T	C	0.2266	0.0453	0.0223	11781	5.67e-07
GCST90274790	rs12005489	9	133305614	T	C	0.1509	0.0322	0.0458	10725	2.78e-06
GCST90274790	rs624605	11	75754620	T	G	0.0619	0.0133	0.4196	11341	3.25e-06
GCST90274790	rs112790107	12	48680454	A	G	0.509	0.1062	0.006	9845	1.64e-06
GCST90274790	rs112371527	13	62077906	A	ATGG	0.1018	0.02	0.8396	8389	3.58e-07
GCST90274790	rs56391958	16	62005709	A	G	-0.1197	0.0249	0.0816	11341	1.53e-06
GCST90274790	rs192746810	18	14708913	A	G	-0.1842	0.0395	0.0464	11341	3.11e-06
GCST90274791	rs55633025	1	159890969	A	G	0.0725	0.0129	0.4738	12404	1.91e-08
GCST90274791	rs186975	2	8442736	C	G	0.0554	0.0119	0.382	14703	3.23e-06
GCST90274791	rs1866051	2	65602149	T	C	-0.0746	0.0115	0.4771	14732	8.76e-11
GCST90274791	rs7624160	3	128381886	T	G	-0.1061	0.0119	0.6093	14719	4.84e-19
GCST90274791	rs7625643	3	141150026	A	G	0.0611	0.0129	0.5605	12404	2.18e-06
GCST90274791	rs61792394	3	170851052	A	G	-0.1569	0.0338	0.9624	14286	3.45e-06
GCST90274791	rs218265	4	55408999	T	C	0.0833	0.016	0.8361	14731	1.93e-07
GCST90274791	rs1277312	4	57902945	A	T	0.0539	0.0117	0.4587	14719	4.09e-06
GCST90274791	rs144317085	4	105806108	A	T	0.2206	0.0324	0.9647	14722	9.85e-12
GCST90274791	rs7726159	5	1282319	A	C	-0.1191	0.0128	0.3326	14733	1.34e-20
GCST90274791	rs1379304	5	6289394	T	C	0.0603	0.0127	0.3741	14286	2.05e-06
GCST90274791	rs139721800	6	18758144	T	C	0.0959	0.0202	0.9089	14715	2.06e-06
GCST90274791	rs9381118	6	41985436	T	C	0.0643	0.0136	0.2577	14285	2.27e-06
GCST90274791	rs6453962	6	77907355	T	C	-0.0559	0.0117	0.4699	14732	1.77e-06
GCST90274791	rs6925032	6	91008027	A	C	0.0676	0.0128	0.326	14286	1.28e-07
GCST90274791	rs28533776	7	3914756	A	G	-0.0749	0.0147	0.1924	14731	3.48e-07
GCST90274791	rs192857133	9	243950	T	C	0.1812	0.0386	0.026	14727	2.68e-06
GCST90274791	rs57191857	9	10640144	A	G	-0.1429	0.0299	0.9571	14734	1.76e-06
GCST90274791	rs12338549	9	94348687	T	C	-0.0851	0.0186	0.1096	14719	4.76e-06
GCST90274791	rs185979634	10	101403323	T	C	0.1483	0.0306	0.9513	12847	1.26e-06
GCST90274791	rs74722523	10	105351013	T	C	0.3529	0.076	0.9914	11437	3.43e-06
GCST90274791	rs141117375	11	62294309	T	C	-0.1519	0.0331	0.0364	14286	4.45e-06
GCST90274791	rs11212636	11	108311965	A	G	-0.0772	0.0117	0.4171	14723	4.16e-11
GCST90274791	rs73000965	11	113982321	A	T	0.0588	0.0125	0.3111	14731	2.55e-06
GCST90274791	rs9554186	13	28455266	A	T	0.0821	0.0128	0.3602	14286	1.42e-10
GCST90274791	rs76428106	13	28604007	T	C	-1.1019	0.0524	0.9832	13799	3.59e-98
GCST90274791	rs72681653	14	51156734	A	G	0.1302	0.0266	0.9447	14734	9.84e-07
GCST90274791	rs10164255	18	70532840	T	G	0.0556	0.0121	0.408	14729	4.33e-06
GCST90274791	rs17272847	19	49979398	A	G	0.1179	0.022	0.0907	13222	8.36e-08
GCST90274791	rs142870956	20	4261712	T	C	-0.4307	0.0883	0.0075	11952	1.07e-06
GCST90274791	rs368624841	20	30173778	CT	C	0.1016	0.0183	0.1652	10894	2.83e-08
GCST90274792	rs144181640	2	208746333	A	T	0.3366	0.0697	0.9898	13988	1.37e-06
GCST90274792	rs62243355	3	36072052	T	C	-0.0981	0.0196	0.0997	14731	5.58e-07
GCST90274792	rs199574106	5	37854190	CT	C	0.3664	0.0733	0.0121	10407	5.77e-07
GCST90274792	rs11740708	5	37868088	A	G	-0.3888	0.0198	0.0906	14710	7.56e-86
GCST90274792	rs2194229	5	37918839	A	T	-0.1683	0.0179	0.1296	14288	5.34e-21
GCST90274792	rs2453338	5	38094871	A	T	0.0829	0.0124	0.352	14734	2.3e-11
GCST90274792	rs112594435	6	134688249	T	C	0.1531	0.0333	0.0371	14721	4.27e-06
GCST90274792	rs2093446	9	5230371	C	G	0.0606	0.0129	0.3	14288	2.63e-06
GCST90274792	rs77671113	10	87694408	A	C	-0.1194	0.0208	0.0859	14725	9.45e-09
GCST90274792	rs138691533	12	98629454	A	G	0.2584	0.0539	0.0148	14731	1.63e-06
GCST90274792	rs57104839	13	28147359	A	G	0.0915	0.0196	0.903	14736	3.04e-06
GCST90274792	rs79953230	13	67293674	T	C	0.1918	0.042	0.0254	14719	4.96e-06
GCST90274792	rs377164019	14	81583898	CAA	C	0.072	0.0156	0.235	10894	3.92e-06
GCST90274792	rs35740453	17	1490782	A	G	-0.0718	0.0154	0.7373	13224	3.13e-06
GCST90274792	rs9303102	17	14221290	T	G	0.2096	0.0453	0.0231	12935	3.71e-06
GCST90274792	rs55850217	19	14805280	T	C	0.0816	0.014	0.3119	11755	5.59e-09
GCST90274792	rs12329721	21	22101949	A	G	0.0862	0.0188	0.8974	14733	4.54e-06
GCST90274793	rs34219417	1	38949303	T	C	0.0992	0.0217	0.8959	14286	4.84e-06
GCST90274793	rs138848271	1	83864840	T	C	-0.405	0.0832	0.9907	10793	1.13e-06
GCST90274793	rs6709159	2	108946178	A	G	0.0564	0.0114	0.4434	14734	7.52e-07
GCST90274793	rs2737756	3	128064791	A	G	0.2047	0.0391	0.0276	14718	1.65e-07
GCST90274793	rs59950280	4	3452345	A	G	0.1219	0.0131	0.328	13222	1.34e-20
GCST90274793	rs183596950	4	31819358	A	G	-0.0699	0.0152	0.6438	11538	4.25e-06
GCST90274793	rs115009171	6	622484	A	G	0.4297	0.0934	0.0078	10300	4.21e-06
GCST90274793	rs201840950	6	32487091	T	G	0.0993	0.0215	0.7957	10216	3.86e-06
GCST90274793	rs5745692	7	81358266	C	G	-0.1545	0.0332	0.964	14716	3.26e-06
GCST90274793	rs5745687	7	81359051	T	C	-0.1943	0.0242	0.0608	14733	9.83e-16
GCST90274793	rs113903858	8	72362254	A	G	0.3666	0.0747	0.014	11137	9.22e-07
GCST90274793	rs74130123	10	30042437	T	C	-0.2429	0.0489	0.9809	14734	6.79e-07
GCST90274793	rs57193877	14	65654346	T	C	0.1572	0.0311	0.9611	14725	4.31e-07
GCST90274793	rs11631440	15	101649383	A	T	-0.0638	0.012	0.6021	14709	1.06e-07
GCST90274793	rs4290523	17	7014969	T	C	-0.0992	0.0217	0.0942	12846	4.84e-06
GCST90274793	rs1986719	17	45959996	T	C	-0.1954	0.039	0.9572	14718	5.44e-07
GCST90274793	rs150498795	18	76506666	A	T	0.1566	0.0327	0.9642	14732	1.68e-06
GCST90274793	rs851612	19	42769693	A	G	-0.1182	0.0257	0.9405	14286	4.24e-06
GCST90274793	rs8106345	19	58888317	A	G	0.0592	0.0127	0.5179	12404	3.14e-06
GCST90274793	rs2281532	20	6103587	T	C	-0.0698	0.0151	0.7983	14286	3.79e-06
GCST90274794	rs67101138	2	19234534	T	G	0.1461	0.0307	0.9482	11793	1.95e-06
GCST90274794	rs113422093	2	172185503	A	AT	0.2075	0.0444	0.9704	8389	2.96e-06
GCST90274794	rs6442763	3	2921515	A	C	0.0648	0.014	0.4253	11345	3.68e-06
GCST90274794	rs199501899	6	12057063	G	GT	-0.3008	0.0651	0.9856	8377	3.83e-06
GCST90274794	rs61863416	10	130545142	A	G	0.136	0.0283	0.9427	11774	1.54e-06
GCST90274794	rs199768954	11	44058168	CA	C	0.2584	0.0559	0.0197	8388	3.79e-06
GCST90274794	rs140562194	11	110972327	T	C	0.4666	0.0897	0.0122	7396	1.97e-07
GCST90274794	rs74903999	13	27473585	T	C	0.3485	0.0708	0.9882	10558	8.55e-07
GCST90274794	rs146527076	13	90334795	C	G	0.1935	0.0384	0.9683	11781	4.68e-07
GCST90274794	rs704	17	26694861	A	G	-0.0635	0.0127	0.4705	11793	5.73e-07
GCST90274794	rs4810686	20	46408844	T	C	0.0671	0.0137	0.5585	11344	9.69e-07
GCST90274794	rs62230781	21	37335521	A	G	0.2184	0.0403	0.0412	11345	5.98e-08
GCST90274795	rs4655953	1	87832695	A	G	0.0565	0.0121	0.3683	14722	3.02e-06
GCST90274795	rs12123181	1	206954566	A	G	-0.0996	0.0151	0.2042	14296	4.22e-11
GCST90274795	rs202092984	2	87276729	A	G	0.1563	0.0341	0.0498	11768	4.57e-06
GCST90274795	rs138203589	2	125939274	T	G	0.1937	0.0418	0.0455	14730	3.59e-06
GCST90274795	rs3769274	2	173757986	A	G	0.0771	0.0162	0.8403	14742	1.94e-06
GCST90274795	rs188535859	2	201728383	T	C	-0.2351	0.0486	0.0174	14741	1.32e-06
GCST90274795	rs398518	3	8954959	A	G	-0.1293	0.0218	0.9146	14296	3.01e-09
GCST90274795	rs72701782	4	185304872	A	G	0.0981	0.0211	0.0999	14296	3.33e-06
GCST90274795	rs10067443	5	19244332	T	C	-0.0753	0.0149	0.8011	14296	4.33e-07
GCST90274795	rs385697	6	7880027	T	C	0.0555	0.0119	0.6126	14727	3.1e-06
GCST90274795	rs17654493	6	18825879	T	C	0.2951	0.0626	0.014	12313	2.43e-06
GCST90274795	rs28377109	6	32434716	A	C	0.1586	0.02	0.1118	13383	2.19e-15
GCST90274795	rs67037615	6	32453163	T	C	-0.1528	0.0196	0.8893	14296	6.39e-15
GCST90274795	rs150408090	6	122709508	A	G	0.3666	0.0761	0.9898	12313	1.45e-06
GCST90274795	rs389239	6	169465075	A	G	-0.0574	0.0125	0.6162	14296	4.39e-06
GCST90274795	rs148332061	7	590757	C	G	0.1112	0.0239	0.1005	13232	3.28e-06
GCST90274795	rs66624860	8	61861039	T	C	0.0681	0.0143	0.2791	12799	1.91e-06
GCST90274795	rs79438518	9	18625666	A	T	-0.2845	0.0618	0.0122	13809	4.15e-06
GCST90274795	rs3135932	11	117864063	A	G	-0.1597	0.0154	0.823	14744	3.39e-25
GCST90274795	rs76932862	14	20318041	T	C	0.1401	0.0291	0.1028	12412	1.48e-06
GCST90274795	rs11443190	22	32844853	A	AG	0.0622	0.0133	0.5045	11326	2.92e-06
GCST90274796	rs6670799	1	56566352	A	G	-0.1247	0.0252	0.0839	11345	7.48e-07
GCST90274796	rs41272625	3	158540291	T	G	0.082	0.0179	0.1526	11784	4.63e-06
GCST90274796	rs286605	5	154443639	T	G	0.0623	0.0131	0.5891	11793	1.98e-06
GCST90274796	rs180893431	6	78703747	A	C	0.4057	0.0865	0.9896	9340	2.73e-06
GCST90274796	rs10091841	8	9104264	T	G	0.064	0.0135	0.4945	11345	2.13e-06
GCST90274796	rs80137559	10	18335103	T	C	0.2347	0.0511	0.9822	11791	4.37e-06
GCST90274796	rs3135932	11	117864063	A	G	-0.0844	0.0168	0.8171	11793	5.07e-07
GCST90274796	rs17832137	14	55005535	A	G	0.1676	0.0343	0.0481	10289	1.03e-06
GCST90274796	rs74719858	14	66407688	A	G	0.3915	0.0823	0.9853	10858	1.97e-06
GCST90274796	rs1406714	15	93461371	C	G	0.0623	0.0131	0.4267	11783	1.98e-06
GCST90274796	rs143313574	16	5247086	T	C	-0.3868	0.0841	0.0107	9956	4.24e-06
GCST90274797	rs142421172	1	179682087	A	G	0.208	0.031	0.0438	12840	1.95e-11
GCST90274797	rs114288486	1	212796908	T	C	0.1449	0.0311	0.0363	14730	3.17e-06
GCST90274797	rs112798338	1	228433772	T	C	0.1926	0.0411	0.026	14286	2.78e-06
GCST90274797	rs7574167	2	43150924	A	G	0.0637	0.0135	0.2684	12832	2.38e-06
GCST90274797	rs116315732	2	176630651	T	C	0.1988	0.0402	0.0212	14734	7.6e-07
GCST90274797	rs1153572	3	4275803	T	C	-0.0548	0.0119	0.5866	14286	4.12e-06
GCST90274797	rs9685374	4	119751261	A	G	-0.0618	0.0134	0.2721	14286	3.99e-06
GCST90274797	rs34361138	6	41174158	A	G	0.0532	0.0113	0.5488	14732	2.5e-06
GCST90274797	rs111850948	7	25740142	A	G	-0.0843	0.0181	0.1348	14286	3.2e-06
GCST90274797	rs7855466	9	136121303	T	C	0.0861	0.0169	0.1723	11783	3.49e-07
GCST90274797	rs192325200	10	71477178	A	G	-0.2327	0.0505	0.9827	13867	4.07e-06
GCST90274797	rs6584485	10	103937244	T	C	0.0743	0.0161	0.8362	14286	3.93e-06
GCST90274797	rs1605333	12	58388232	C	G	-0.0601	0.0124	0.6484	13237	1.25e-06
GCST90274797	rs55780441	16	13209083	T	C	0.1783	0.0348	0.9674	14734	3e-07
GCST90274797	rs117883662	19	49553051	C	G	-0.4295	0.0907	0.9904	8938	2.19e-06
GCST90274797	rs149156511	20	39437913	A	G	0.2066	0.0444	0.0323	14286	3.27e-06
GCST90274797	rs75710908	21	34510084	A	G	0.1586	0.0341	0.9665	14708	3.3e-06
GCST90274797	rs6517157	21	34634808	T	C	0.1509	0.0251	0.9258	14286	1.83e-09
GCST90274797	rs2266590	21	34659396	A	G	-0.4105	0.0108	0.5426	14714	4.06000000776829e-316
GCST90274798	rs6750065	2	64889908	T	C	0.0628	0.0134	0.7333	14286	2.78e-06
GCST90274798	rs149993822	2	112046960	T	C	0.0984	0.0194	0.1662	14287	3.93e-07
GCST90274798	rs11130215	3	5026008	A	G	-0.1009	0.0151	0.8154	14732	2.36e-11
GCST90274798	rs148549227	3	171348710	T	C	0.1088	0.0228	0.0889	12403	1.82e-06
GCST90274798	rs9815073	3	188115682	A	C	0.2861	0.013	0.3539	14287	2.43e-107
GCST90274798	rs5014495	4	190527932	T	C	0.207	0.0442	0.0363	10208	2.82e-06
GCST90274798	rs144850787	5	158693364	T	G	0.3161	0.056	0.9869	14287	1.66e-08
GCST90274798	rs4244437	5	158773117	A	G	0.4912	0.0121	0.6981	14719	0
GCST90274798	rs17056751	5	158852200	A	G	0.1694	0.0325	0.9592	14735	1.87e-07
GCST90274798	rs17722688	5	158907737	T	C	-0.0857	0.0131	0.7246	14729	6.07e-11
GCST90274798	rs3130510	6	31154493	A	G	0.1155	0.014	0.2275	14735	1.58e-16
GCST90274798	rs6968201	7	6408796	T	G	-0.0622	0.0119	0.5425	14287	1.72e-07
GCST90274798	rs117888068	8	4597842	T	C	0.219	0.0472	0.9787	11783	3.49e-06
GCST90274798	rs780679	10	73114509	T	C	-0.0695	0.0139	0.2389	14729	5.73e-07
GCST90274798	rs201503938	10	94215014	CTTGA	C	-0.1064	0.0219	0.1117	10893	1.18e-06
GCST90274798	rs11039216	11	47406592	T	C	0.0588	0.0116	0.5207	14730	4e-07
GCST90274798	rs539598	11	96026074	T	C	-0.0672	0.0129	0.2822	14731	1.9e-07
GCST90274798	rs72993671	11	115767583	A	G	-0.204	0.0435	0.0216	14246	2.74e-06
GCST90274798	rs1398590	12	17314071	A	G	-0.197	0.0363	0.0298	14726	5.73e-08
GCST90274798	rs705705	12	56435504	C	G	0.0785	0.0133	0.323	12841	3.59e-09
GCST90274798	rs3184504	12	111884608	T	C	0.1332	0.0131	0.4766	11785	2.76e-24
GCST90274798	rs516978	12	121197553	C	G	0.0721	0.0122	0.3473	14725	3.42e-09
GCST90274798	rs76428106	13	28604007	T	C	-0.3406	0.0535	0.9832	13800	1.94e-10
GCST90274798	rs1950897	14	68760141	T	C	0.0798	0.0128	0.7151	14735	4.54e-10
GCST90274798	rs12588969	14	103230758	C	G	-0.1297	0.0127	0.6875	14287	1.74e-24
GCST90274798	rs8026767	15	80260554	A	G	-0.0743	0.0132	0.2595	14734	1.81e-08
GCST90274798	rs9965402	18	26624891	A	G	0.0918	0.0201	0.9081	14729	4.94e-06
GCST90274798	rs73416208	22	37881211	A	G	-0.1477	0.0246	0.0654	14729	1.92e-09
GCST90274799	rs10917637	1	162878651	A	G	0.0692	0.0136	0.3447	11772	3.61e-07
GCST90274799	rs9881117	3	123702960	A	G	-0.0656	0.0141	0.3094	11791	3.28e-06
GCST90274799	rs10446322	3	143068250	A	G	0.064	0.0132	0.3961	11777	1.24e-06
GCST90274799	rs13119159	4	40938582	A	G	0.0739	0.0132	0.4958	11344	2.16e-08
GCST90274799	rs183684201	5	9974643	C	G	-0.2968	0.0628	0.9858	11782	2.29e-06
GCST90274799	rs149979178	7	61999529	A	G	0.1832	0.039	0.9229	6901	2.63e-06
GCST90274799	rs76219628	7	154418309	A	G	0.169	0.0357	0.0397	11344	2.2e-06
GCST90274799	rs11251952	10	3623961	A	G	-0.1845	0.0397	0.0751	11344	3.36e-06
GCST90274799	rs12146346	10	53942324	T	G	0.0734	0.0155	0.3902	8388	2.19e-06
GCST90274799	rs10893042	11	123332970	C	G	-0.0702	0.015	0.6744	11344	2.87e-06
GCST90274799	rs141726773	13	41810092	T	C	0.2093	0.0446	0.9682	11344	2.69e-06
GCST90274799	rs55924857	15	57830694	T	C	-0.0934	0.0183	0.8535	11792	3.33e-07
GCST90274799	rs59235092	16	79977921	A	G	0.2122	0.0439	0.0274	11784	1.34e-06
GCST90274800	rs56240706	4	20169693	A	T	0.0919	0.0193	0.8082	8861	1.92e-06
GCST90274800	rs6845172	4	140657353	C	G	0.0778	0.0162	0.8203	11772	1.57e-06
GCST90274800	rs9270551	6	32560501	A	G	0.0749	0.0153	0.7077	11344	9.81e-07
GCST90274800	rs117428573	8	27696981	A	C	-0.3132	0.0684	0.0119	10857	4.67e-06
GCST90274800	rs151041734	8	79506727	T	C	-0.3825	0.0746	0.0139	8297	2.94e-07
GCST90274800	rs10125254	9	1673918	A	C	0.0651	0.0138	0.5937	10856	2.39e-06
GCST90274800	rs649129	9	136154304	T	C	-0.0726	0.0158	0.2166	10918	4.33e-06
GCST90274800	rs12570881	10	5815194	A	T	-0.0867	0.0174	0.8028	11344	6.27e-07
GCST90274800	rs2228059	10	6002368	T	G	0.3692	0.0127	0.5146	11344	8.39e-186
GCST90274800	rs7898286	10	6009462	T	G	-0.1967	0.0135	0.3975	11344	4.34e-48
GCST90274800	rs145793996	11	37594094	A	G	-0.2278	0.0492	0.9801	11779	3.66e-06
GCST90274800	rs7137828	12	111932800	T	C	-0.0748	0.0133	0.5243	11344	1.87e-08
GCST90274800	rs200144408	14	86567756	T	TG	-0.0682	0.0147	0.595	8368	3.49e-06
GCST90274800	rs117046642	15	94729209	A	T	-0.0849	0.017	0.4367	7943	5.91e-07
GCST90274800	rs4459616	18	12175379	T	C	0.14	0.0294	0.0658	9899	1.92e-06
GCST90274800	rs192538756	20	2629394	A	T	0.1159	0.0241	0.8743	9461	1.52e-06
GCST90274800	rs117484888	21	15303777	A	G	0.3794	0.0799	0.0158	7423	2.05e-06
GCST90274800	rs2836464	21	39896592	A	G	0.0796	0.0169	0.8384	11791	2.48e-06
GCST90274801	rs33998516	1	96622380	A	C	-0.0802	0.0164	0.7781	11336	1.01e-06
GCST90274801	rs75788494	2	13468626	T	C	-0.2432	0.0525	0.021	10574	3.61e-06
GCST90274801	rs115193412	3	63484616	T	C	0.1688	0.0349	0.0418	11778	1.32e-06
GCST90274801	rs17448036	3	189579511	A	G	-0.0585	0.0128	0.5609	11783	4.87e-06
GCST90274801	rs41270871	6	32628224	A	T	0.0923	0.0189	0.221	8742	1.04e-06
GCST90274801	rs28852438	7	6380998	A	G	-0.068	0.0148	0.2897	11336	4.34e-06
GCST90274801	rs1462017	8	70106392	C	G	-0.0893	0.017	0.1776	11774	1.5e-07
GCST90274801	rs77529534	9	27215497	T	C	-0.1279	0.0272	0.9323	11775	2.57e-06
GCST90274801	rs79982350	9	31560030	C	G	-0.1467	0.0295	0.0555	11336	6.6e-07
GCST90274801	rs4877075	9	91976386	A	G	0.0908	0.0192	0.1411	11336	2.25e-06
GCST90274801	rs34557923	10	67955765	T	G	0.2446	0.0517	0.9819	10913	2.23e-06
GCST90274801	rs77595989	12	118130693	T	G	0.1696	0.0371	0.9648	11767	4.84e-06
GCST90274801	rs12599620	16	8011846	T	C	-0.0726	0.0153	0.7391	11336	2.08e-06
GCST90274801	rs2429911	17	2272057	T	C	0.2309	0.0486	0.0251	11294	2.02e-06
GCST90274801	rs2693361	17	43658721	T	G	0.0884	0.0185	0.517	7943	1.77e-06
GCST90274802	rs114882743	1	176930254	A	T	-0.3259	0.0548	0.9804	11345	2.73e-09
GCST90274802	rs12092228	1	242536005	T	G	0.1508	0.0327	0.0512	9892	4e-06
GCST90274802	rs77654242	2	136675328	T	G	-0.2174	0.0469	0.9707	10294	3.56e-06
GCST90274802	rs149756404	2	239715033	A	C	-0.2749	0.0524	0.9809	11302	1.55e-07
GCST90274802	rs1072074	4	24758319	A	G	-0.0649	0.0141	0.5847	11785	4.17e-06
GCST90274802	rs11931996	4	152291909	T	C	-0.1219	0.0262	0.9068	11345	3.28e-06
GCST90274802	rs59356989	5	107423766	A	G	-0.0882	0.0177	0.8432	11790	6.26e-07
GCST90274802	rs75246422	5	174179760	T	C	-0.0951	0.0201	0.1233	11793	2.23e-06
GCST90274802	rs72815428	5	174836306	T	C	-0.1673	0.0366	0.0423	11775	4.85e-06
GCST90274802	rs2814092	6	66547346	C	G	0.0624	0.0135	0.6437	11792	3.8e-06
GCST90274802	rs1920106	7	21240100	T	C	0.0633	0.0132	0.3948	11792	1.62e-06
GCST90274802	rs199658824	12	52739413	T	TG	-0.2362	0.0468	0.9733	8391	4.49e-07
GCST90274802	rs10870773	13	44396409	A	G	-0.0816	0.0171	0.8025	11345	1.82e-06
GCST90274802	rs12863903	13	96638651	T	C	-0.0857	0.018	0.1597	11345	1.93e-06
GCST90274802	rs8015296	14	92763907	C	G	-0.1162	0.0253	0.0991	9461	4.37e-06
GCST90274802	rs12895022	14	102333234	T	C	0.1091	0.0236	0.0906	11774	3.78e-06
GCST90274802	rs39779	16	8393906	C	G	0.1077	0.0227	0.1032	11345	2.09e-06
GCST90274802	rs12445031	16	76626873	C	G	-0.09	0.0195	0.1382	11339	3.92e-06
GCST90274802	rs17700884	16	88684495	T	G	-0.105	0.0136	0.3783	11775	1.16e-14
GCST90274803	rs385076	2	32489851	T	C	-0.1857	0.0123	0.3734	14296	1.68e-51
GCST90274803	rs12711729	2	126751021	T	C	-0.0702	0.0153	0.7336	11345	4.47e-06
GCST90274803	rs139760701	3	115001900	A	T	-0.3049	0.0604	0.989	13809	4.46e-07
GCST90274803	rs12648080	4	121893301	A	G	0.072	0.0146	0.8077	14743	8.16e-07
GCST90274803	rs17229943	5	68682536	A	C	-0.16	0.0267	0.9351	14744	2.07e-09
GCST90274803	rs4140444	6	38300402	A	G	0.2157	0.0461	0.0204	14741	2.88e-06
GCST90274803	rs7755771	6	158786921	T	C	-0.0861	0.0181	0.2688	10893	1.97e-06
GCST90274803	rs12201187	6	162785078	A	T	0.0676	0.0138	0.2767	13245	9.65e-07
GCST90274803	rs67424072	7	11104167	T	G	-0.082	0.0165	0.8341	14296	6.71e-07
GCST90274803	rs56836641	7	155637974	T	C	-0.163	0.0301	0.0477	14743	6.12e-08
GCST90274803	rs12681624	8	144606172	C	G	-0.0935	0.0157	0.8179	13657	2.59e-09
GCST90274803	rs112338272	9	20069041	A	C	-0.1954	0.0425	0.0236	14721	4.27e-06
GCST90274803	rs11605127	11	268430	C	G	-0.0629	0.0137	0.7543	14730	4.41e-06
GCST90274803	rs55858715	11	86685696	T	G	-0.117	0.0254	0.0649	13233	4.1e-06
GCST90274803	rs60235102	11	105060888	T	C	0.1154	0.0225	0.9237	14722	2.91e-07
GCST90274803	rs5744249	11	112025306	A	C	0.2039	0.0135	0.7618	14742	1.53e-51
GCST90274803	rs35495214	11	112433719	T	C	0.1374	0.0291	0.0465	14735	2.34e-06
GCST90274803	rs148504635	16	54161464	A	C	0.2532	0.0525	0.9857	14737	1.42e-06
GCST90274803	rs113552426	16	84730435	C	G	-0.278	0.0581	0.9792	11249	1.71e-06
GCST90274803	rs77994606	18	28763724	A	G	-0.2314	0.0472	0.9814	14743	9.46e-07
GCST90274803	rs2108621	19	5344989	T	C	0.0581	0.0126	0.3565	14296	4.01e-06
GCST90274803	rs1403742	20	51289816	A	T	-0.0567	0.0124	0.371	14296	4.82e-06
GCST90274804	rs7512350	1	15404794	A	G	0.0921	0.0201	0.1213	11771	4.6e-06
GCST90274804	rs78714574	2	102637685	C	G	0.4727	0.0474	0.0198	14735	2.01e-23
GCST90274804	rs140698681	2	102843538	CTTTTG	C	-0.2417	0.042	0.0263	11334	8.68e-09
GCST90274804	rs951774	2	102912664	A	C	0.5719	0.0148	0.1798	14728	0
GCST90274804	rs75366565	2	103166288	T	C	-0.401	0.0142	0.1988	14735	1.92e-175
GCST90274804	rs2732865	2	103401780	A	C	0.3635	0.0303	0.0405	14743	3.7e-33
GCST90274804	rs113070302	2	103454352	T	G	-0.1397	0.0284	0.0535	14743	8.7e-07
GCST90274804	rs7642750	3	10580281	A	C	0.0935	0.02	0.8764	11788	2.94e-06
GCST90274804	rs35021151	3	58414784	A	G	-0.1646	0.0342	0.0317	14735	1.49e-06
GCST90274804	rs62257659	3	79589418	A	G	-0.2015	0.042	0.9745	14727	1.61e-06
GCST90274804	rs78199195	3	146882115	A	G	-0.0956	0.0196	0.8928	14295	1.07e-06
GCST90274804	rs78035061	6	801754	A	C	0.1039	0.0222	0.0787	14295	2.87e-06
GCST90274804	rs117145942	7	29690677	A	G	-0.3006	0.0649	0.0131	13164	3.63e-06
GCST90274804	rs80317525	7	47517191	A	G	0.1408	0.0299	0.0468	14730	2.49e-06
GCST90274804	rs73176827	7	156048777	T	C	-0.1045	0.022	0.0762	14733	2.03e-06
GCST90274804	rs144315890	8	102663032	A	ATATCTATC	-0.178	0.0377	0.9579	10406	2.34e-06
GCST90274804	rs117195704	10	61379709	A	G	-0.1505	0.0313	0.0389	14730	1.52e-06
GCST90274804	rs1760941	14	20930038	A	C	0.0657	0.0142	0.7591	14295	3.71e-06
GCST90274804	rs28929474	14	94844947	T	C	0.2643	0.0445	0.0204	14743	2.86e-09
GCST90274804	rs117599131	16	87926882	A	C	-0.1483	0.0317	0.0536	13231	2.89e-06
GCST90274804	rs78357146	17	64305051	A	G	-0.3382	0.0378	0.9715	14743	3.65e-19
GCST90274804	rs34174304	20	51193977	A	G	0.073	0.0149	0.8157	14725	9.62e-07
GCST90274804	rs79097546	22	19662319	T	C	-0.2754	0.056	0.9865	14256	8.75e-07
GCST90274804	rs116935210	22	34904594	A	G	0.2387	0.0512	0.9848	14733	3.13e-06
GCST90274805	rs12047801	1	105113404	T	C	0.0783	0.0171	0.174	11785	4.67e-06
GCST90274805	rs115494443	1	116784131	A	G	0.2658	0.0565	0.0186	10853	2.55e-06
GCST90274805	rs115602471	2	170964850	T	C	0.2215	0.0469	0.0311	11340	2.33e-06
GCST90274805	rs11759846	6	32586222	A	G	-0.3263	0.0266	0.0799	11788	1.36e-34
GCST90274805	rs9272305	6	32603879	A	C	-0.2444	0.0462	0.0316	8587	1.22e-07
GCST90274805	rs13195317	6	32656094	T	C	-0.3251	0.0554	0.0358	11301	4.4e-09
GCST90274805	rs10233998	7	89060931	T	G	0.131	0.0286	0.0604	11785	4.64e-06
GCST90274805	rs16886503	8	89744017	A	T	0.2438	0.0524	0.9824	11786	3.28e-06
GCST90274805	rs145501816	11	98540302	A	AAC	0.1696	0.0371	0.9558	8391	4.84e-06
GCST90274805	rs523604	11	118755738	A	G	0.0754	0.0142	0.5264	10290	1.1e-07
GCST90274805	rs7138689	12	103893494	T	G	0.0961	0.0208	0.8877	11777	3.83e-06
GCST90274805	rs4767214	12	114539621	T	C	0.062	0.013	0.5326	11772	1.85e-06
GCST90274805	rs117537822	17	32073614	T	C	0.2176	0.0439	0.9755	11788	7.17e-07
GCST90274805	rs61098036	17	53509585	A	G	-0.0856	0.0187	0.8232	9891	4.7e-06
GCST90274805	rs11878153	18	308555	A	G	0.1116	0.0221	0.9015	11787	4.42e-07
GCST90274806	rs79419497	2	192579384	A	G	0.2016	0.0424	0.9733	11789	1.99e-06
GCST90274806	rs142641125	3	12396234	T	C	0.2095	0.0419	0.0287	11789	5.73e-07
GCST90274806	rs77853517	3	64865615	T	C	-0.1048	0.0217	0.8961	11787	1.37e-06
GCST90274806	rs7638939	3	125991040	A	T	0.0854	0.0174	0.8293	11769	9.2e-07
GCST90274806	rs75739108	3	137247468	T	C	0.1737	0.038	0.039	11341	4.85e-06
GCST90274806	rs79925007	4	34713434	T	G	0.1176	0.0255	0.9036	11341	3.99e-06
GCST90274806	rs6535212	4	138235156	T	G	-0.0646	0.0139	0.6861	11784	3.36e-06
GCST90274806	rs4703508	5	35188802	T	C	-0.1216	0.026	0.9334	11789	2.91e-06
GCST90274806	rs11141276	9	88777064	T	C	0.1434	0.0306	0.0611	9265	2.78e-06
GCST90274806	rs74852566	10	2293803	T	G	-0.1999	0.0431	0.0244	11789	3.52e-06
GCST90274806	rs10996419	10	67202938	T	C	-0.1222	0.0259	0.9188	11784	2.38e-06
GCST90274806	rs77832761	13	85868678	A	G	0.1922	0.0414	0.0318	11785	3.44e-06
GCST90274806	rs145516501	13	95200973	CA	C	-0.2759	0.0539	0.0229	8383	3.08e-07
GCST90274806	rs144129701	14	55563894	C	G	-0.2699	0.0576	0.9727	11341	2.79e-06
GCST90274806	rs36006983	16	77431739	T	C	-0.0728	0.0153	0.7384	11341	1.95e-06
GCST90274806	rs28515912	17	103299	A	C	-0.0723	0.0149	0.6969	10723	1.22e-06
GCST90274806	rs35252272	17	73558213	G	GT	-0.081	0.0177	0.7096	7307	4.73e-06
GCST90274806	rs35266089	19	55506516	T	TA	-0.1007	0.0197	0.222	7943	3.19e-07
GCST90274807	rs72633862	1	9746065	T	G	-0.1722	0.0376	0.0444	11774	4.65e-06
GCST90274807	rs114363239	1	41433965	T	C	-0.2372	0.0487	0.0189	11782	1.11e-06
GCST90274807	rs114209791	2	52215130	A	G	-0.2134	0.046	0.9756	11784	3.5e-06
GCST90274807	rs146918864	2	141913966	T	C	-0.2551	0.0515	0.0228	11438	7.29e-07
GCST90274807	rs12498781	4	133183457	A	G	0.0635	0.0137	0.3202	11763	3.57e-06
GCST90274807	rs143181662	7	17753237	T	C	0.0719	0.0156	0.5043	8587	4.05e-06
GCST90274807	rs6952803	7	54991055	A	G	0.2776	0.0597	0.9804	10849	3.32e-06
GCST90274807	rs138771212	8	68839107	A	G	-0.3596	0.0778	0.9909	11336	3.8e-06
GCST90274807	rs188205021	11	100596026	T	C	-0.222	0.0427	0.0255	11774	2e-07
GCST90274807	rs72659995	14	21169862	T	C	-0.1232	0.0267	0.9142	11336	3.95e-06
GCST90274807	rs28542561	15	23769949	T	C	-0.1753	0.0372	0.965	11774	2.45e-06
GCST90274807	rs117977288	16	80689313	T	G	-0.1546	0.0316	0.9553	11784	9.96e-07
GCST90274807	rs11432579	18	58431552	G	GTT	0.3109	0.0641	0.9851	7902	1.23e-06
GCST90274808	rs28846828	1	153082810	T	C	-0.0765	0.0154	0.4228	8817	6.78e-07
GCST90274808	rs12138611	1	168180874	C	G	0.119	0.0256	0.1039	11344	3.34e-06
GCST90274808	rs143067549	5	46131995	T	C	-0.4166	0.091	0.0114	7315	4.69e-06
GCST90274808	rs59446445	5	154577444	A	G	0.1741	0.038	0.0321	11790	4.61e-06
GCST90274808	rs6920753	6	158071161	A	G	-0.0664	0.0144	0.704	11762	4.01e-06
GCST90274808	rs113563938	7	12560554	A	T	0.3176	0.0676	0.9871	11344	2.62e-06
GCST90274808	rs11987533	8	35154239	A	G	0.1171	0.0198	0.1374	11344	3.34e-09
GCST90274808	rs12056343	8	79840734	T	G	-0.0761	0.0166	0.7494	9894	4.55e-06
GCST90274808	rs113153423	8	139987300	A	G	0.1913	0.0407	0.972	11792	2.6e-06
GCST90274808	rs72785422	16	14288564	T	C	0.0897	0.0195	0.8313	11343	4.22e-06
GCST90274808	rs149111746	17	59389022	A	G	0.2357	0.0511	0.0208	11783	3.98e-06
GCST90274809	rs78594373	2	85320044	T	C	-0.1271	0.0273	0.0671	11767	3.23e-06
GCST90274809	rs1473089	4	26143082	A	C	0.2679	0.0561	0.0253	10916	1.79e-06
GCST90274809	rs75590335	4	157031745	A	G	0.1722	0.037	0.0376	11345	3.25e-06
GCST90274809	rs79229049	7	81154741	A	T	-0.2102	0.0412	0.9695	11781	3.36e-07
GCST90274809	rs56282088	8	81502336	A	G	0.2815	0.0571	0.0165	10919	8.23e-07
GCST90274809	rs13257574	8	87485765	T	C	0.2714	0.0584	0.0167	11306	3.36e-06
GCST90274809	rs3181361	9	117667449	T	C	0.27	0.0582	0.0163	11345	3.5e-06
GCST90274809	rs12240324	10	44669337	A	G	0.2203	0.047	0.9713	11793	2.77e-06
GCST90274809	rs148579602	10	71011969	T	TA	0.0784	0.017	0.6334	7943	3.99e-06
GCST90274809	rs17256492	14	62394907	T	C	-0.0751	0.0162	0.7694	11345	3.56e-06
GCST90274809	rs7158900	14	94197473	A	G	-0.0674	0.0138	0.6092	11344	1.04e-06
GCST90274809	rs4811167	20	50001752	T	C	0.0632	0.0134	0.5504	11793	2.4e-06
GCST90274809	rs117263973	21	42295154	A	G	0.3467	0.0752	0.0109	10858	4.02e-06
GCST90274810	rs116790447	1	18931322	T	C	0.1729	0.0371	0.0521	9453	3.16e-06
GCST90274810	rs199770642	1	153060770	A	T	0.0762	0.0162	0.4768	7943	2.55e-06
GCST90274810	rs36183478	1	236592040	T	C	0.0815	0.0172	0.4915	8587	2.15e-06
GCST90274810	rs2341294	5	149232308	A	G	-0.1318	0.028	0.0716	9900	2.51e-06
GCST90274810	rs145295031	7	9959098	A	T	0.3063	0.0647	0.014	11287	2.2e-06
GCST90274810	rs167018	7	155623090	A	G	0.0657	0.0136	0.4443	11336	1.36e-06
GCST90274810	rs11256610	10	6122343	A	G	0.3005	0.0641	0.0145	10850	2.76e-06
GCST90274810	rs71445573	12	112829103	CAT	C	0.081	0.0167	0.4923	7943	1.23e-06
GCST90274810	rs7401175	14	86024172	A	T	0.0892	0.0195	0.2392	7943	4.78e-06
GCST90274810	rs117613902	14	97741799	A	G	-0.3	0.0657	0.9862	10850	4.97e-06
GCST90274810	rs60306270	16	49575164	A	G	-0.0886	0.0191	0.1398	11781	3.51e-06
GCST90274810	rs143986178	21	26067535	A	G	0.2969	0.0644	0.0144	10850	4.02e-06
GCST90274810	rs73169406	22	48661109	A	G	0.111	0.0207	0.1327	11337	8.22e-08
GCST90274811	rs13001788	2	31896839	T	C	0.2769	0.0557	0.9745	8243	6.65e-07
GCST90274811	rs115890206	2	171243489	A	G	0.232	0.0502	0.9786	10403	3.81e-06
GCST90274811	rs17549820	4	108118301	T	C	0.0631	0.0129	0.5622	11791	1e-06
GCST90274811	rs116007066	4	136755243	A	G	-0.2101	0.0441	0.025	10295	1.9e-06
GCST90274811	rs199629395	5	22599432	T	TA	-0.2288	0.0454	0.9611	7943	4.66e-07
GCST90274811	rs9321271	6	131393771	A	C	-0.157	0.0325	0.9549	11779	1.36e-06
GCST90274811	rs1472270	7	98121843	C	G	0.0704	0.0144	0.346	11344	1.01e-06
GCST90274811	rs34246740	11	36198233	T	C	-0.0721	0.0156	0.2619	11344	3.8e-06
GCST90274811	rs141460846	11	40470032	T	C	-0.2471	0.0535	0.9783	11304	3.86e-06
GCST90274811	rs56353341	12	13099229	T	C	-0.0984	0.021	0.7599	7943	2.79e-06
GCST90274811	rs2157876	12	111592380	T	G	-0.1133	0.0239	0.0879	11343	2.13e-06
GCST90274811	rs11630708	15	84665328	T	C	-0.2102	0.0443	0.9766	11788	2.09e-06
GCST90274811	rs9921181	16	80775714	A	G	-0.0606	0.0128	0.4465	11786	2.2e-06
GCST90274811	rs117538197	17	4507431	T	C	0.1213	0.0261	0.0695	11774	3.36e-06
GCST90274812	rs34648588	2	168518584	T	TA	-0.0863	0.0187	0.2972	7943	3.93e-06
GCST90274812	rs35370544	4	189492967	T	G	0.1741	0.0364	0.047	8385	1.73e-06
GCST90274812	rs7742625	6	38719850	C	G	0.0691	0.0148	0.6997	11345	3.03e-06
GCST90274812	rs77792454	6	156872261	T	C	-0.1166	0.0255	0.1064	8817	4.82e-06
GCST90274812	rs17149396	7	24423445	C	G	0.1833	0.04	0.0307	11789	4.59e-06
GCST90274812	rs66755903	8	87995921	A	G	-0.0752	0.0162	0.2321	11345	3.45e-06
GCST90274812	rs62556318	9	21663051	C	G	0.1308	0.0277	0.9172	11345	2.34e-06
GCST90274812	rs78455659	12	96439814	A	G	0.1259	0.0273	0.9273	11345	3.99e-06
GCST90274812	rs8042883	15	66970271	T	C	-0.0681	0.0135	0.5496	11345	4.55e-07
GCST90274812	rs13336496	16	79491576	A	C	0.0936	0.0203	0.8755	11780	4.01e-06
GCST90274812	rs112495884	18	73359115	A	G	0.3432	0.0748	0.0112	10858	4.47e-06
GCST90274812	rs10415966	19	14299739	A	C	-0.1184	0.0233	0.1177	10281	3.74e-07
GCST90274812	rs1013434	21	40484010	T	C	-0.0732	0.0158	0.2201	11783	3.61e-06
GCST90274813	rs10910814	1	145427960	C	G	0.1919	0.0417	0.0407	7953	4.19e-06
GCST90274813	rs2502347	1	243071390	T	C	-0.077	0.0167	0.2195	11345	4.01e-06
GCST90274813	rs13418255	2	107668175	A	G	0.0701	0.0153	0.7233	11345	4.61e-06
GCST90274813	rs13130198	4	40156881	A	G	-0.0773	0.0159	0.2374	11345	1.16e-06
GCST90274813	rs6552795	4	185535085	T	G	0.0753	0.0157	0.482	8100	1.62e-06
GCST90274813	rs9270229	6	32556783	T	C	0.1212	0.0255	0.1501	6252	2e-06
GCST90274813	rs2766594	6	35764540	A	G	0.085	0.0179	0.5892	7943	2.05e-06
GCST90274813	rs11989681	8	22649912	A	G	0.0678	0.0136	0.5982	11345	6.19e-07
GCST90274813	rs4876407	8	119274249	T	G	-0.1391	0.0299	0.9451	11788	3.28e-06
GCST90274813	rs1490743	9	117036047	T	G	-0.1338	0.0278	0.0752	10281	1.49e-06
GCST90274813	rs75610895	10	6800809	T	C	-0.2354	0.045	0.0253	11787	1.68e-07
GCST90274813	rs116963481	10	34284406	A	G	0.2805	0.0592	0.9846	11793	2.16e-06
GCST90274813	rs12900168	15	79066932	A	G	0.0716	0.0152	0.4842	10471	2.47e-06
GCST90274814	rs114829303	1	37473314	T	C	0.1661	0.0361	0.0436	11344	4.2e-06
GCST90274814	rs17009223	1	208050360	A	G	-0.1169	0.0236	0.0881	11789	7.29e-07
GCST90274814	rs34639000	5	95530542	A	G	0.0765	0.0147	0.7289	11773	1.95e-07
GCST90274814	rs141941146	6	124474284	A	G	0.3833	0.0825	0.9859	10280	3.38e-06
GCST90274814	rs10988407	9	132281601	A	G	0.0777	0.0167	0.2002	11791	3.28e-06
GCST90274814	rs201464214	10	8132034	A	AT	-0.2449	0.048	0.9701	8377	3.36e-07
GCST90274814	rs4277106	11	10380223	A	G	-0.2747	0.0592	0.9858	11790	3.48e-06
GCST90274814	rs12864018	13	78234635	A	C	-0.2292	0.0499	0.0477	7943	4.37e-06
GCST90274814	rs7142197	14	93316119	A	G	-0.0924	0.0188	0.1442	11773	8.88e-07
GCST90274814	rs12592185	15	70546132	T	C	0.0838	0.0173	0.8068	11344	1.27e-06
GCST90274814	rs7193141	16	86933894	C	G	0.2407	0.0521	0.0351	9377	3.84e-06
GCST90274814	rs62069649	17	59402478	A	G	0.2206	0.0482	0.0267	10431	4.72e-06
GCST90274814	rs132210	22	48143913	T	C	-0.0686	0.0141	0.3408	11344	1.14e-06
GCST90274815	rs2228145	1	154426970	A	C	-0.1684	0.0119	0.6128	14742	1.83e-45
GCST90274815	rs17486819	2	113871806	T	G	0.0975	0.0211	0.9152	14739	3.82e-06
GCST90274815	rs248536	5	141146747	T	G	-0.0671	0.0143	0.2276	14295	2.7e-06
GCST90274815	rs116457146	6	32578632	T	C	0.064	0.0131	0.2766	14743	1.03e-06
GCST90274815	rs10234370	7	28486167	T	C	0.0582	0.0127	0.6371	14295	4.59e-06
GCST90274815	rs187416244	7	76792340	T	C	-0.2244	0.0469	0.0182	14726	1.71e-06
GCST90274815	rs1346147	8	21260780	A	G	-0.0659	0.0135	0.7459	14295	1.05e-06
GCST90274815	rs10977774	9	954741	A	C	-0.3418	0.0701	0.9865	12312	1.08e-06
GCST90274815	rs185969953	13	68942611	T	G	-0.3427	0.0682	0.0105	12934	5.04e-07
GCST90274815	rs1642826	14	77078350	A	T	0.1165	0.0244	0.118	10893	1.8e-06
GCST90274816	rs77336315	1	97287518	A	C	0.2512	0.0531	0.9836	13801	2.24e-06
GCST90274816	rs56889120	1	174141356	A	G	0.097	0.021	0.8744	11340	3.86e-06
GCST90274816	rs74131483	1	194276216	A	G	0.1372	0.0274	0.9451	13240	5.52e-07
GCST90274816	rs11428073	2	167396150	CT	C	-0.2369	0.046	0.9552	10894	2.6e-07
GCST90274816	rs144728120	3	35502404	T	C	0.1495	0.0316	0.0436	14717	2.23e-06
GCST90274816	rs11742240	5	35881376	T	G	-0.0647	0.0131	0.2796	14736	7.86e-07
GCST90274816	rs1050152	5	131676320	T	C	-0.0651	0.0133	0.4122	11785	9.84e-07
GCST90274816	rs12699881	7	2401569	A	G	0.068	0.0138	0.2517	14288	8.33e-07
GCST90274816	rs144088095	8	79713753	G	GAGCCATGGCCGTA	-0.1694	0.0225	0.1	10894	5.12e-14
GCST90274816	rs1375955	8	106555039	T	G	0.0613	0.0121	0.4013	14288	4.06e-07
GCST90274816	rs7026771	9	133854336	A	G	0.0691	0.0148	0.5682	12403	3.03e-06
GCST90274816	rs12321566	12	97807415	A	G	0.0698	0.0139	0.237	14287	5.12e-07
GCST90274816	rs71203034	13	77616524	CTCCA	C	0.0751	0.0162	0.2556	10893	3.56e-06
GCST90274816	rs79072837	15	81321256	T	C	-0.136	0.028	0.0497	14715	1.19e-06
GCST90274816	rs10403201	19	14764810	A	G	-0.0584	0.0127	0.2923	14730	4.26e-06
GCST90274817	rs12075	1	159175354	A	G	0.0667	0.0116	0.5552	14741	8.92e-09
GCST90274817	rs144815207	1	233542010	T	C	0.3186	0.0622	0.9879	13394	3.02e-07
GCST90274817	rs6709159	2	108946178	A	G	0.0562	0.0117	0.4424	14744	1.56e-06
GCST90274817	rs146058124	2	233468903	G	GGC	0.1599	0.0328	0.9498	11329	1.09e-06
GCST90274817	rs13064825	3	16705058	T	C	0.056	0.012	0.4104	14296	3.06e-06
GCST90274817	rs1516478	3	76218188	T	C	0.1479	0.0322	0.0386	14741	4.37e-06
GCST90274817	rs141979722	3	172877373	T	C	0.2829	0.0608	0.0146	11669	3.27e-06
GCST90274817	rs199932878	4	73291057	CT	C	-0.239	0.0465	0.0364	10894	2.75e-07
GCST90274817	rs6446951	4	74574265	A	G	-0.1894	0.0241	0.0665	14729	3.87e-15
GCST90274817	rs972492	5	37903927	A	C	-0.0936	0.0184	0.1404	12412	3.64e-07
GCST90274817	rs12188297	5	120608739	A	T	-0.0755	0.0147	0.2006	14740	2.81e-07
GCST90274817	rs145125644	7	17688229	A	G	0.2687	0.0555	0.9866	14733	1.29e-06
GCST90274817	rs6585420	10	118629449	T	C	0.1545	0.0325	0.9598	14744	2e-06
GCST90274817	rs72633250	15	101649801	A	C	0.0574	0.0124	0.4025	14296	3.67e-06
GCST90274817	rs8069322	17	54450134	A	G	0.0668	0.0131	0.7222	14726	3.41e-07
GCST90274817	rs7216538	17	73572798	A	G	-0.1324	0.0279	0.0541	13672	2.08e-06
GCST90274817	rs34519991	18	12258051	T	C	0.0555	0.012	0.5073	14296	3.75e-06
GCST90274817	rs72886502	18	36692976	T	G	-0.3895	0.076	0.0095	12291	2.98e-07
GCST90274817	rs906401	18	73700336	T	C	0.0941	0.02	0.9034	14729	2.54e-06
GCST90274818	rs7570818	2	107310081	A	G	-0.0849	0.0183	0.8857	14729	3.5e-06
GCST90274818	rs11428073	2	167396150	CT	C	-0.2111	0.0461	0.9553	10894	4.67e-06
GCST90274818	rs141437550	3	124310529	T	TA	-0.1073	0.0225	0.906	11330	1.85e-06
GCST90274818	rs7656674	4	5793052	A	T	0.0626	0.0121	0.5957	14288	2.3e-07
GCST90274818	rs73112514	4	26142254	C	G	0.2053	0.0433	0.9689	12393	2.12e-06
GCST90274818	rs1921885	4	84952443	A	C	0.1265	0.0263	0.9391	14288	1.51e-06
GCST90274818	rs114152855	4	175537640	T	C	-0.299	0.0613	0.0112	14249	1.07e-06
GCST90274818	rs2631367	5	131705458	C	G	-0.0605	0.013	0.4529	11785	3.26e-06
GCST90274818	rs34992551	7	16406570	T	C	-0.0931	0.0199	0.1103	14734	2.89e-06
GCST90274818	rs143420877	8	51696312	T	C	0.1447	0.0303	0.0388	14729	1.79e-06
GCST90274818	rs7820135	8	68719454	T	C	-0.0747	0.0155	0.8321	14730	1.44e-06
GCST90274818	rs7013321	8	106593558	A	G	-0.0608	0.0121	0.4469	14288	5.04e-07
GCST90274818	rs183319799	9	87111083	T	G	0.2185	0.0461	0.0182	14733	2.14e-06
GCST90274818	rs10508556	10	18285342	T	C	0.0523	0.0114	0.4627	14735	4.48e-06
GCST90274818	rs34536806	11	95274487	T	G	0.0989	0.021	0.9023	14288	2.48e-06
GCST90274818	rs144834546	12	24809427	T	C	-0.2662	0.0526	0.0227	12935	4.17e-07
GCST90274818	rs60821320	12	95312882	A	C	-0.1083	0.0232	0.0779	12852	3.04e-06
GCST90274818	rs151241327	14	38436952	A	AT	0.1563	0.0336	0.9531	11324	3.29e-06
GCST90274818	rs149458216	16	48902293	A	C	-0.2301	0.0472	0.0182	14726	1.09e-06
GCST90274818	rs10403201	19	14764810	A	G	-0.0597	0.0125	0.292	14730	1.79e-06
GCST90274818	rs73045256	19	41811072	A	G	-0.1921	0.0276	0.9378	14288	3.4e-12
GCST90274818	rs1800472	19	41847860	A	G	-0.4623	0.0335	0.0345	14736	2.55e-43
GCST90274818	rs7247630	19	41981195	T	C	0.1378	0.0271	0.0525	14729	3.68e-07
GCST90274818	rs2281119	22	45002724	T	C	-0.0873	0.019	0.1204	14284	4.33e-06
GCST90274819	rs11127419	2	3091471	T	C	0.0707	0.0153	0.3559	9252	3.82e-06
GCST90274819	rs80092539	2	46125903	A	T	0.0993	0.0213	0.8758	11345	3.13e-06
GCST90274819	rs825264	2	222585468	A	G	-0.2119	0.0453	0.0321	10291	2.9e-06
GCST90274819	rs116794364	2	224292526	C	G	-0.3015	0.0631	0.9851	10858	1.77e-06
GCST90274819	rs145344087	3	58954742	C	G	0.2548	0.0556	0.021	10281	4.59e-06
GCST90274819	rs13264315	8	109432178	A	T	0.0757	0.0158	0.6575	9460	1.66e-06
GCST90274819	rs74992559	10	31490202	A	G	0.1725	0.0367	0.0351	11784	2.6e-06
GCST90274819	rs11608349	12	68026044	A	T	-0.3084	0.0661	0.0168	9362	3.08e-06
GCST90274819	rs234592	14	97087097	A	G	-0.0635	0.0136	0.5456	11345	3.02e-06
GCST90274819	rs34084384	16	29777590	A	AT	0.1331	0.0291	0.1302	6879	4.79e-06
GCST90274819	rs7225483	17	28341679	T	G	0.0671	0.0143	0.486	9849	2.7e-06
GCST90274819	rs332426	19	6801966	A	G	0.112	0.0238	0.0899	11789	2.53e-06
GCST90274819	rs11883375	19	54851842	A	G	-0.1011	0.0197	0.1385	11776	2.87e-07
GCST90274820	rs12754806	1	238821453	A	G	0.0563	0.0122	0.4817	11768	3.94e-06
GCST90274820	rs3963364	3	12385357	A	C	-0.0951	0.0203	0.1784	9453	2.8e-06
GCST90274820	rs62258077	3	58363371	T	C	-0.063	0.013	0.6603	11762	1.26e-06
GCST90274820	rs9313148	5	6378192	C	G	-0.0824	0.0173	0.1414	11777	1.91e-06
GCST90274820	rs72730728	5	36424241	A	T	0.1414	0.0302	0.9403	11336	2.84e-06
GCST90274820	rs2289779	5	38527228	T	G	0.0788	0.0134	0.5419	11336	4.09e-09
GCST90274820	rs115938660	5	110784241	T	C	-0.2181	0.0467	0.0215	11770	3.01e-06
GCST90274820	rs778016	6	68918580	A	G	-0.0681	0.0145	0.2875	9883	2.65e-06
GCST90274820	rs73157388	7	79349730	T	C	-0.1306	0.0285	0.9229	11336	4.6e-06
GCST90274820	rs117117000	8	119917062	A	G	0.1586	0.0333	0.961	11784	1.91e-06
GCST90274820	rs635634	9	136155000	T	C	-0.2885	0.0153	0.1918	11784	2.61e-79
GCST90274820	rs41307428	9	136336804	T	C	0.2027	0.0299	0.067	11774	1.21e-11
GCST90274820	rs1690678	10	27930818	A	C	0.0904	0.0192	0.1109	11784	2.5e-06
GCST90274820	rs4937122	11	126228659	T	G	0.1262	0.0248	0.9129	11336	3.61e-07
GCST90274820	rs72837682	17	7063650	T	C	-0.08	0.0172	0.7807	11336	3.3e-06
GCST90274820	rs141933232	17	36964094	A	G	-0.2724	0.0546	0.0169	11724	6.07e-07
GCST90274820	rs147006060	21	43780807	A	G	-0.2602	0.0566	0.0179	11775	4.28e-06
GCST90274820	rs6002001	22	41054967	A	G	0.6489	0.1417	0.0043	6861	4.66e-06
GCST90274821	rs35506192	1	21745996	A	AGT	-0.0862	0.0178	0.6817	10407	1.28e-06
GCST90274821	rs12075	1	159175354	A	G	0.1694	0.0113	0.5552	14730	8.39e-51
GCST90274821	rs4682862	3	42877413	A	G	0.0576	0.0122	0.6154	14285	2.34e-06
GCST90274821	rs1846616	3	46032441	A	T	0.0856	0.0119	0.362	14719	6.33e-13
GCST90274821	rs35728689	3	46390228	A	G	0.3004	0.0198	0.0959	14732	5.44e-52
GCST90274821	rs181998213	3	46519788	T	C	0.3723	0.0695	0.9872	14285	8.47e-08
GCST90274821	rs7619350	3	132269435	A	G	0.0986	0.0201	0.118	11764	9.32e-07
GCST90274821	rs149604038	3	185463545	C	G	-0.2813	0.0556	0.9851	13798	4.21e-07
GCST90274821	rs207311	4	19075878	T	C	0.0579	0.0126	0.6697	14285	4.32e-06
GCST90274821	rs148307902	5	2885014	A	G	0.2553	0.0538	0.0243	13798	2.08e-06
GCST90274821	rs146186562	6	20408729	T	G	-0.2293	0.0497	0.9789	14285	3.96e-06
GCST90274821	rs9942602	7	17977054	T	C	0.0618	0.0117	0.4922	14728	1.28e-07
GCST90274821	rs182599222	8	115072929	A	T	-0.4028	0.0864	0.991	11334	3.13e-06
GCST90274821	rs77344300	9	78838039	T	C	-0.1381	0.0293	0.0491	14733	2.44e-06
GCST90274821	rs117510656	11	87277670	T	C	-0.2587	0.0562	0.9806	14285	4.16e-06
GCST90274821	rs12367122	12	30998369	A	G	0.0739	0.0159	0.1756	14284	3.35e-06
GCST90274821	rs34292320	13	43553825	T	C	-0.0684	0.0134	0.2742	14285	3.32e-07
GCST90274821	rs34085806	15	91389656	CT	C	-0.0785	0.016	0.4529	10894	9.28e-07
GCST90274821	rs117265389	16	4938452	C	G	0.1734	0.0377	0.0256	14733	4.24e-06
GCST90274821	rs11870164	17	32567679	T	C	0.0751	0.013	0.2772	14733	7.61e-09
GCST90274821	rs190108694	18	75133468	A	G	-0.2084	0.0455	0.0286	11325	4.64e-06
GCST90274821	rs79697698	20	9086080	T	C	-0.348	0.0653	0.0136	13752	9.86e-08
GCST90274821	rs77128226	20	15213518	T	C	-0.1063	0.0218	0.0875	14285	1.08e-06
GCST90274821	rs117317477	22	21921920	T	G	-0.3227	0.0704	0.0125	11725	4.57e-06
GCST90274822	rs78743764	1	3301962	A	C	-0.2226	0.048	0.019	13656	3.53e-06
GCST90274822	rs12075	1	159175354	A	G	-0.0973	0.0116	0.5553	14733	4.95e-17
GCST90274822	rs6685547	1	224882124	A	G	0.1462	0.0289	0.0505	13239	4.22e-07
GCST90274822	rs7538845	1	238880980	C	G	0.0566	0.0122	0.6032	14288	3.5e-06
GCST90274822	rs79965992	2	43748079	A	G	0.1092	0.0233	0.0823	12851	2.78e-06
GCST90274822	rs138884871	3	47071457	T	C	0.2198	0.0473	0.0188	13672	3.37e-06
GCST90274822	rs407595	5	125099527	A	C	0.0697	0.0147	0.2073	14287	2.12e-06
GCST90274822	rs145516279	5	147351915	A	G	0.2225	0.048	0.979	14288	3.56e-06
GCST90274822	rs12523126	5	165649355	A	T	0.1121	0.0232	0.0746	14288	1.35e-06
GCST90274822	rs79567569	6	167056258	A	C	-0.3284	0.0669	0.9877	13386	9.16e-07
GCST90274822	rs4722985	7	30472091	T	C	-0.0626	0.0133	0.709	14288	2.52e-06
GCST90274822	rs181726805	9	95657986	A	G	-0.2479	0.0536	0.9838	14736	3.75e-06
GCST90274822	rs948962	11	76919478	A	C	0.0544	0.0119	0.4764	14736	4.84e-06
GCST90274822	rs75573205	11	101424282	C	G	0.1906	0.0408	0.976	14725	2.99e-06
GCST90274822	rs112168535	16	4704769	T	C	-0.1553	0.0316	0.9555	13670	8.9e-07
GCST90274822	rs9889517	17	4704175	A	G	0.0609	0.0121	0.4783	14288	4.83e-07
GCST90274822	rs55653410	17	32505814	A	T	-0.1736	0.0333	0.042	14288	1.86e-07
GCST90274822	rs41274294	17	32615171	T	C	0.8816	0.0356	0.9682	14732	2.19e-135
GCST90274822	rs12451323	17	32634098	T	C	1.0249	0.0174	0.8839	14288	0
GCST90274822	rs144618566	17	32652307	T	C	0.5171	0.0538	0.0169	13801	7.15e-22
GCST90274822	rs72827004	17	32669907	C	G	0.2617	0.0317	0.0456	14728	1.51e-16
GCST90274822	rs62062305	17	32751484	T	G	0.0817	0.0168	0.8553	14288	1.16e-06
GCST90274822	rs35904471	17	76944702	T	C	0.0761	0.0165	0.2662	11337	3.99e-06
GCST90274822	rs80131163	18	31677370	A	G	0.1962	0.0399	0.9686	14730	8.77e-07
GCST90274822	rs75580960	19	2151761	T	C	-0.0904	0.0188	0.8703	13224	1.52e-06
GCST90274822	rs74350159	21	36741897	A	G	0.2798	0.0608	0.012	13801	4.19e-06
GCST90274823	rs481267	1	108717820	A	G	-0.0754	0.015	0.3263	9889	4.99e-07
GCST90274823	rs12075	1	159175354	A	G	-0.0899	0.013	0.5624	11780	4.67e-12
GCST90274823	rs12142504	1	192799485	T	C	0.0778	0.0166	0.6951	9448	2.78e-06
GCST90274823	rs147793446	1	201769310	A	G	0.1941	0.0413	0.0345	11770	2.6e-06
GCST90274823	rs146174820	2	68614232	A	G	0.2663	0.0547	0.0247	10469	1.13e-06
GCST90274823	rs2228467	3	42906116	T	C	-0.3169	0.0252	0.9268	11782	2.88e-36
GCST90274823	rs4146770	3	151048544	T	C	-0.0933	0.0165	0.7978	11760	1.56e-08
GCST90274823	rs11276535	3	177062154	T	C	-0.0849	0.0167	0.5118	7943	3.7e-07
GCST90274823	rs28667091	4	47682997	T	G	-0.0613	0.0133	0.4117	11782	4.05e-06
GCST90274823	rs182239847	4	144892144	T	G	-0.1716	0.0359	0.9096	9453	1.75e-06
GCST90274823	rs153473	5	150634915	C	G	-0.0638	0.0134	0.4563	11335	1.92e-06
GCST90274823	rs9968876	6	100087282	T	G	-0.1046	0.0221	0.8991	11774	2.21e-06
GCST90274823	rs139796674	9	110584352	A	G	0.2334	0.0492	0.0249	11335	2.1e-06
GCST90274823	rs74157668	10	121143312	T	C	0.1574	0.0343	0.0404	11781	4.46e-06
GCST90274823	rs148859911	11	42245173	A	G	0.1507	0.0328	0.05	11771	4.34e-06
GCST90274823	rs7116054	11	68891695	T	C	-0.0998	0.0179	0.1822	11335	2.47e-08
GCST90274823	rs7327202	13	58931726	C	G	-0.0969	0.0194	0.1497	10903	5.89e-07
GCST90274823	rs28439856	15	53643049	A	G	0.1646	0.0339	0.9169	7943	1.2e-06
GCST90274823	rs16947053	15	93092575	A	G	0.2264	0.0487	0.9779	11783	3.34e-06
GCST90274823	rs7213460	17	32522613	A	G	0.0942	0.0132	0.4161	11780	9.58e-13
GCST90274823	rs78848134	20	41126657	T	C	0.2441	0.0514	0.0198	11296	2.04e-06
GCST90274824	rs12075	1	159175354	A	G	0.189	0.0114	0.5553	14733	9.89e-62
GCST90274824	rs7612912	3	42910621	T	C	0.1281	0.012	0.6276	14714	1.33e-26
GCST90274824	rs55842014	3	46289113	A	G	-0.0638	0.0131	0.3598	12404	1.11e-06
GCST90274824	rs115511138	4	115566991	A	G	0.1956	0.042	0.9694	13944	3.21e-06
GCST90274824	rs62336911	4	176433708	T	C	0.1569	0.0332	0.0417	14288	2.29e-06
GCST90274824	rs74794857	5	22143588	T	C	0.0674	0.0139	0.4123	11760	1.24e-06
GCST90274824	rs2631360	5	131707429	A	G	0.0609	0.0131	0.5448	11782	3.34e-06
GCST90274824	rs144118870	6	31214807	A	G	0.1749	0.0368	0.963	14735	2.01e-06
GCST90274824	rs847767	6	40051588	A	G	0.077	0.0168	0.8533	14733	4.58e-06
GCST90274824	rs1120252	6	57282260	A	T	0.0873	0.019	0.5592	9830	4.33e-06
GCST90274824	rs2721961	8	116657911	T	G	-0.1201	0.0133	0.7293	14288	1.72e-19
GCST90274824	rs2497351	10	94520346	T	C	0.0668	0.0145	0.2018	14736	4.09e-06
GCST90274824	rs10140592	14	70451473	A	G	0.2704	0.0553	0.0209	13753	1.01e-06
GCST90274824	rs62055193	16	74410477	C	G	0.093	0.0196	0.2384	9830	2.09e-06
GCST90274824	rs61578494	17	32535620	C	G	-0.1675	0.0238	0.0674	14728	1.95e-12
GCST90274824	rs3917900	17	32587314	A	G	0.1557	0.012	0.6401	14730	1.7e-38
GCST90274824	rs3136676	17	32683289	A	G	0.3903	0.0251	0.9384	14728	1.6e-54
GCST90274824	rs181250	17	56210459	T	C	-0.1032	0.0208	0.8805	11538	6.99e-07
GCST90274824	rs147505597	19	24468924	CT	C	0.2758	0.054	0.0226	9830	3.27e-07
GCST90274824	rs62201455	20	12689462	A	C	-0.2136	0.0451	0.9807	14722	2.18e-06
GCST90274824	rs926646	20	20023326	T	C	0.1432	0.0304	0.9545	14732	2.47e-06
GCST90274825	rs5743604	4	38801285	A	G	-0.0736	0.0135	0.7503	14737	4.98e-08
GCST90274825	rs2853926	6	31263051	A	G	-0.0608	0.0133	0.7392	14743	4.84e-06
GCST90274825	rs113448118	7	1108954	A	G	0.0818	0.0179	0.1528	11793	4.88e-06
GCST90274825	rs188443128	8	56763360	T	C	-0.0718	0.0151	0.4638	10893	1.98e-06
GCST90274825	rs1125560	12	67790676	T	C	-0.0644	0.0124	0.632	13863	2.06e-07
GCST90274825	rs7137828	12	111932800	T	C	-0.0837	0.0133	0.5247	11344	3.11e-10
GCST90274825	rs34563790	13	25660458	G	GA	-0.0636	0.0135	0.544	10894	2.46e-06
GCST90274825	rs9540456	13	66085374	A	G	0.0926	0.0181	0.8776	14295	3.12e-07
GCST90274825	rs78871521	16	4774017	T	C	0.1812	0.0371	0.0304	13246	1.04e-06
GCST90274825	rs1143687	16	81922813	T	C	-0.1229	0.024	0.0627	14743	3.04e-07
GCST90274825	rs677925	17	15741465	T	C	-0.0668	0.0143	0.7284	12411	2.99e-06
GCST90274825	rs56675286	17	34358060	A	C	-0.1806	0.0325	0.0383	14743	2.75e-08
GCST90274825	rs8951	17	34415720	T	C	-0.4102	0.0135	0.7695	14295	8.62e-203
GCST90274825	rs76522981	17	34450780	T	C	-0.1462	0.0253	0.076	14295	7.53e-09
GCST90274825	rs9911791	17	34820996	A	G	0.176	0.0162	0.8208	14295	1.71e-27
GCST90274825	rs2847249	18	12747235	T	C	-0.0621	0.0136	0.2605	14294	4.97e-06
GCST90274826	rs12141791	1	156419786	A	G	0.0859	0.013	0.6981	14296	3.9e-11
GCST90274826	rs35530760	1	237701780	G	GT	-0.0669	0.0144	0.317	11324	3.39e-06
GCST90274826	rs6717478	2	63657053	A	T	0.1548	0.0338	0.966	14742	4.65e-06
GCST90274826	rs2229629	2	75116527	A	G	-0.3153	0.0673	0.0135	10887	2.8e-06
GCST90274826	rs873675	3	64991445	T	C	0.1234	0.0234	0.0684	14742	1.34e-07
GCST90274826	rs188626385	7	120591120	T	C	-0.2509	0.053	0.0177	12935	2.2e-06
GCST90274826	rs4734879	8	106583124	A	G	0.1136	0.0137	0.7422	14296	1.11e-16
GCST90274826	rs10990535	9	99091009	T	C	0.0703	0.0135	0.253	14734	1.91e-07
GCST90274826	rs10978641	9	109554196	A	T	0.0649	0.014	0.7462	14296	3.56e-06
GCST90274826	rs141782294	11	102354473	A	G	0.3767	0.0445	0.9777	14731	2.56e-17
GCST90274826	rs77095316	11	102572180	T	G	-0.1416	0.0238	0.0705	14744	2.69e-09
GCST90274826	rs2155053	11	102604607	T	C	-0.3212	0.0264	0.9461	14741	4.68e-34
GCST90274826	rs484915	11	102673248	A	T	-0.3517	0.0119	0.5613	14295	5.73e-192
GCST90274826	rs116889819	11	102806398	A	G	-0.176	0.03	0.0455	14744	4.45e-09
GCST90274826	rs2926741	12	57098597	T	C	-0.0704	0.0126	0.3436	14296	2.31e-08
GCST90274826	rs12367368	12	83594043	T	G	0.0861	0.0186	0.1146	14744	3.67e-06
GCST90274826	rs7219205	17	4351312	A	G	0.0569	0.0121	0.5023	14296	2.57e-06
GCST90274826	rs11673125	19	14763748	T	C	-0.0585	0.0127	0.296	14741	4.1e-06
GCST90274827	rs12567824	1	159990022	A	C	0.07	0.0153	0.822	14296	4.76e-06
GCST90274827	rs1356799	2	140567666	T	G	-0.069	0.015	0.7974	13869	4.22e-06
GCST90274827	rs80346512	5	668045	A	G	-0.4022	0.0779	0.982	8534	2.43e-07
GCST90274827	rs181816009	6	31423412	A	G	-0.1769	0.0358	0.0368	11985	7.76e-07
GCST90274827	rs41285646	6	32551603	A	G	0.106	0.0208	0.2799	8978	3.47e-07
GCST90274827	rs112062276	6	134160498	T	G	0.1203	0.0249	0.0601	14733	1.36e-06
GCST90274827	rs137899039	8	73477880	T	TAC	0.0669	0.0145	0.301	11325	3.95e-06
GCST90274827	rs112327130	8	77953661	C	G	-0.2862	0.0608	0.0153	12456	2.51e-06
GCST90274827	rs72699188	9	6176871	C	G	-0.0931	0.0166	0.8507	14744	2.04e-08
GCST90274827	rs55804377	10	1063892	A	G	-0.2185	0.0469	0.0185	14741	3.18e-06
GCST90274827	rs11225354	11	102510046	T	C	0.2957	0.0181	0.879	14296	5.38e-60
GCST90274827	rs17860955	11	102649482	T	C	1.1371	0.047	0.983	14256	2.6e-129
GCST90274827	rs17099622	11	102700352	A	G	-0.2064	0.0233	0.9296	14296	8.12e-19
GCST90274827	rs142915220	11	102881952	A	G	-0.3256	0.0494	0.9794	13809	4.37e-11
GCST90274827	rs201718957	12	29855732	T	TA	0.1535	0.0311	0.0581	10894	7.99e-07
GCST90274827	rs7966257	12	111251437	C	G	-0.0819	0.0178	0.1335	14295	4.2e-06
GCST90274827	rs3742926	14	33014869	T	C	-0.0912	0.0196	0.0978	14744	3.27e-06
GCST90274827	rs2584662	17	47470487	A	C	-0.0597	0.0122	0.585	14296	9.91e-07
GCST90274827	rs516316	19	49206145	C	G	0.1003	0.0117	0.4452	14742	1.01e-17
GCST90274827	rs113958571	20	20711695	A	G	-0.2315	0.0503	0.0188	14296	4.18e-06
GCST90274828	rs4360502	1	214886642	A	G	-0.0652	0.0141	0.3445	11342	3.76e-06
GCST90274828	rs62120726	2	15734798	A	G	0.0786	0.0172	0.8077	11343	4.88e-06
GCST90274828	rs908372	2	172434373	C	G	-0.0622	0.0136	0.3324	11773	4.8e-06
GCST90274828	rs76777800	3	73067086	T	C	0.3387	0.0738	0.0176	6941	4.44e-06
GCST90274828	rs143131035	4	43313220	T	C	-0.4361	0.0867	0.0118	7585	4.91e-07
GCST90274828	rs7712604	5	21508959	C	G	-0.0879	0.0176	0.6738	8587	5.9e-07
GCST90274828	rs29630	5	171026588	T	C	-0.074	0.0159	0.2493	11343	3.25e-06
GCST90274828	rs192427410	8	43185781	T	G	0.3743	0.0786	0.0252	8783	1.92e-06
GCST90274828	rs77216559	11	4475910	T	C	0.1667	0.034	0.958	11791	9.44e-07
GCST90274828	rs182274799	11	10358788	A	G	0.1565	0.031	0.0646	9461	4.46e-07
GCST90274828	rs4753678	11	95201232	A	G	0.087	0.0178	0.5434	7942	1.02e-06
GCST90274828	rs35808217	14	64661011	T	TTTC	-0.0786	0.0171	0.6	7942	4.3e-06
GCST90274828	rs8033310	15	24046105	T	C	0.1332	0.0286	0.9133	11343	3.2e-06
GCST90274828	rs7202385	16	26080883	A	T	0.0746	0.0157	0.6725	9460	2.02e-06
GCST90274828	rs10412462	19	14691684	A	C	-0.1731	0.0366	0.0363	11790	2.25e-06
GCST90274828	rs113580784	20	55469957	A	G	-0.2288	0.0495	0.0208	11768	3.8e-06
GCST90274829	rs145686993	2	46306174	C	G	-0.2464	0.0539	0.0161	14257	4.84e-06
GCST90274829	rs79759094	4	7533099	A	G	-0.1163	0.0251	0.0638	14728	3.6e-06
GCST90274829	rs2034246	5	114451587	A	C	0.0582	0.012	0.5677	14296	1.23e-06
GCST90274829	rs3218587	6	111688927	A	G	0.1364	0.0294	0.0429	14744	3.49e-06
GCST90274829	rs112418830	6	151293888	T	C	0.1366	0.0263	0.0567	14296	2.06e-07
GCST90274829	rs2107473	7	8762956	A	G	-0.2393	0.0507	0.0175	13394	2.36e-06
GCST90274829	rs17537796	7	40026172	A	C	-0.2571	0.0553	0.9866	14254	3.33e-06
GCST90274829	rs73166403	7	152298228	T	C	-0.092	0.02	0.1114	14296	4.22e-06
GCST90274829	rs72652073	8	72031901	C	G	0.058	0.0125	0.3811	14296	3.48e-06
GCST90274829	rs10780690	9	87478172	T	G	0.0557	0.012	0.5265	14296	3.46e-06
GCST90274829	rs146532158	10	115833862	T	C	-0.1859	0.0386	0.0249	14741	1.46e-06
GCST90274829	rs5788498	10	123227146	T	TC	0.0661	0.0142	0.582	10894	3.24e-06
GCST90274829	rs11225042	11	101727684	A	C	-0.0973	0.0203	0.8737	12412	1.64e-06
GCST90274829	rs2846299	11	123375056	A	G	0.0582	0.0125	0.3022	14721	3.22e-06
GCST90274829	rs58399805	12	5680104	A	T	0.1106	0.022	0.0799	14737	4.98e-07
GCST90274829	rs28735437	15	88514855	C	G	-0.1168	0.0164	0.1435	14737	1.06e-12
GCST90274829	rs376150779	18	55310060	C	G	-0.0819	0.0172	0.7735	10894	1.92e-06
GCST90274829	rs11151953	18	72123860	C	G	0.0734	0.0124	0.5258	14296	3.23e-09
GCST90274829	rs5751454	22	43649715	T	C	0.1823	0.0398	0.0287	13680	4.64e-06
GCST90274830	rs114165349	1	27021913	C	G	-0.1948	0.034	0.0337	14727	1.01e-08
GCST90274830	rs56009454	1	40045085	T	G	-0.0637	0.0139	0.3753	10894	4.59e-06
GCST90274830	rs17600346	3	172223982	T	C	-0.1569	0.0299	0.9631	14723	1.54e-07
GCST90274830	rs28454196	4	32870458	C	G	-0.2242	0.0486	0.9758	14285	3.97e-06
GCST90274830	rs1230164	4	99986023	C	G	-0.0671	0.0129	0.7288	14285	1.98e-07
GCST90274830	rs192337992	6	130506773	A	G	-0.1555	0.0334	0.962	11978	3.23e-06
GCST90274830	rs144471361	6	134519823	T	C	0.3067	0.0628	0.0154	12145	1.04e-06
GCST90274830	rs6985207	8	8604423	A	C	0.0522	0.0114	0.5556	14285	4.67e-06
GCST90274830	rs9643126	8	119443927	C	G	0.0837	0.0146	0.4689	10893	9.87e-09
GCST90274830	rs2247769	8	120081031	T	C	-0.1705	0.0114	0.5577	14285	1.42e-50
GCST90274830	rs77507094	10	55029035	A	G	0.1965	0.0429	0.9791	14726	4.64e-06
GCST90274830	rs1437633	11	16272199	A	C	-0.079	0.0147	0.2072	12851	7.69e-08
GCST90274830	rs376613127	12	71789031	A	G	-0.2692	0.0568	0.0133	13154	2.14e-06
GCST90274830	rs74111611	12	85607051	T	C	-0.1471	0.0298	0.9603	14732	7.96e-07
GCST90274830	rs138557324	12	119984130	T	C	-0.2253	0.0473	0.0196	14285	1.91e-06
GCST90274830	rs61968587	13	109537182	A	G	-0.2671	0.0567	0.9843	13798	2.47e-06
GCST90274830	rs10142466	14	69271784	A	G	0.057	0.0109	0.49	14721	1.7e-07
GCST90274830	rs112635299	14	94838142	T	G	0.2618	0.0433	0.0205	14733	1.48e-09
GCST90274830	rs138408096	15	84250648	A	G	-0.2007	0.0423	0.0206	14721	2.09e-06
GCST90274830	rs704	17	26694861	A	G	-0.1404	0.0111	0.4726	14733	1.14e-36
GCST90274830	rs271665	17	47938521	T	C	-0.0672	0.0129	0.748	14710	1.9e-07
GCST90274830	rs9946923	18	76523646	T	C	0.172	0.0376	0.9707	13230	4.77e-06
GCST90274830	rs36100765	19	19233575	CA	C	-0.07	0.0151	0.6091	10894	3.56e-06
GCST90274831	rs7432752	3	155531845	A	G	0.0882	0.0167	0.5176	10894	1.28e-07
GCST90274831	rs9264931	6	31274196	T	C	-0.1048	0.0191	0.8812	14736	4.09e-08
GCST90274831	rs375087845	8	2649118	A	ATGTG	0.1106	0.0232	0.8575	7943	1.87e-06
GCST90274831	rs559651	8	41555366	T	C	-0.0594	0.0125	0.6496	14715	2.01e-06
GCST90274831	rs376277158	8	106546895	G	GT	0.3989	0.0801	0.988	10407	6.36e-07
GCST90274831	rs117867445	9	137876508	C	G	0.2926	0.0621	0.0172	10471	2.46e-06
GCST90274831	rs76275710	10	30032133	A	G	0.2665	0.0525	0.0176	14735	3.85e-07
GCST90274831	rs61897429	11	47424864	A	G	-0.0847	0.017	0.139	14735	6.28e-07
GCST90274831	rs2511241	11	72945341	T	C	0.177	0.0236	0.9163	13668	6.38e-14
GCST90274831	rs7102957	11	102334152	T	C	-0.0803	0.0173	0.8631	14288	3.46e-06
GCST90274831	rs653178	12	112007756	T	C	-0.0728	0.0132	0.5224	11785	3.48e-08
GCST90274831	rs111865607	14	88422929	T	C	-0.1077	0.0178	0.2079	10894	1.44e-09
GCST90274831	rs4779338	15	22508018	A	G	0.1274	0.0276	0.211	8491	3.91e-06
GCST90274831	rs3859189	17	38137033	A	G	0.1101	0.0117	0.5367	14729	4.95e-21
GCST90274831	rs116928468	17	75178814	A	G	-0.2566	0.0536	0.019	11770	1.69e-06
GCST90274831	rs80303768	21	42594678	A	G	-0.152	0.0327	0.0371	14722	3.35e-06
GCST90274831	rs4823082	22	30600105	C	G	-0.159	0.0346	0.0363	14724	4.32e-06
GCST90274831	rs2285179	22	38211954	A	G	-0.0663	0.0122	0.5586	14288	5.5e-08
GCST90274831	rs28444486	22	49231540	A	G	0.0636	0.0136	0.7378	14735	2.92e-06
GCST90274832	rs146328951	1	27646512	A	G	-0.4926	0.0993	0.0079	9354	7.02e-07
GCST90274832	rs184265227	1	238609559	A	G	0.0961	0.0192	0.868	14288	5.58e-07
GCST90274832	rs4974444	3	127280969	A	G	-0.0816	0.0176	0.8717	14288	3.55e-06
GCST90274832	rs144330980	5	18938332	CT	C	-0.1136	0.0234	0.0869	11339	1.21e-06
GCST90274832	rs62373966	5	90058982	T	G	0.1407	0.0273	0.9234	11777	2.55e-07
GCST90274832	rs10043030	5	159936536	T	C	-0.1179	0.0248	0.0613	14091	1.99e-06
GCST90274832	rs6917605	6	19842497	T	C	0.0554	0.0116	0.4457	14733	1.79e-06
GCST90274832	rs75510105	6	134673561	A	G	0.1933	0.0385	0.0292	14727	5.15e-07
GCST90274832	rs12539643	7	151019021	C	G	0.1913	0.0407	0.966	11337	2.6e-06
GCST90274832	rs113674769	8	68297799	T	G	-0.1142	0.025	0.074	12404	4.92e-06
GCST90274832	rs822335	9	5448218	T	C	-0.1295	0.012	0.3471	14736	3.77e-27
GCST90274832	rs60830384	9	5485387	A	T	0.1138	0.0213	0.916	14718	9.16e-08
GCST90274832	rs7026097	9	34007646	A	T	0.0832	0.016	0.1779	12834	1.99e-07
GCST90274832	rs7125631	11	1948186	T	C	-0.0609	0.0128	0.6543	14288	1.96e-06
GCST90274832	rs7945680	11	127683667	T	G	0.061	0.0114	0.5018	14728	8.75e-08
GCST90274832	rs7304709	12	48670152	T	C	0.0537	0.0117	0.5862	14727	4.44e-06
GCST90274832	rs7137828	12	111932800	T	C	-0.0622	0.0133	0.5235	11337	2.92e-06
GCST90274832	rs2283438	15	89721461	T	C	-0.0577	0.012	0.4351	14288	1.52e-06
GCST90274832	rs79045618	19	5799008	A	G	0.1619	0.0324	0.0521	10714	5.83e-07
GCST90274833	rs78397068	1	88911632	T	C	0.1202	0.0233	0.9155	14288	2.49e-07
GCST90274833	rs71644719	1	223111265	A	G	-0.1584	0.0345	0.0354	14727	4.4e-06
GCST90274833	rs557933	1	234853268	A	C	-0.0553	0.0118	0.4647	14287	2.78e-06
GCST90274833	rs11126305	2	71106068	A	G	-0.0567	0.0116	0.4624	14718	1.02e-06
GCST90274833	rs7664024	4	18944656	T	C	-0.0718	0.0153	0.185	14288	2.69e-06
GCST90274833	rs34813411	4	183543315	T	C	-0.1619	0.0339	0.0373	14717	1.79e-06
GCST90274833	rs9264796	6	31270311	A	G	0.1407	0.0303	0.0716	12404	3.42e-06
GCST90274833	rs705379	7	94953895	A	G	0.0789	0.012	0.4598	14288	4.87e-11
GCST90274833	rs2133027	8	47325114	A	G	0.4722	0.1032	0.007	8290	4.75e-06
GCST90274833	rs2980888	8	126507308	T	C	-0.0683	0.0126	0.2937	14735	5.94e-08
GCST90274833	rs785900	9	79147122	T	C	0.0575	0.0118	0.4446	14288	1.1e-06
GCST90274833	rs2740488	9	107661742	A	C	0.1156	0.0133	0.7485	14732	3.57e-18
GCST90274833	rs138854302	9	128807910	T	C	-0.1391	0.0205	0.0915	14736	1.16e-11
GCST90274833	rs12378537	9	136065526	T	C	0.105	0.0219	0.1215	11337	1.63e-06
GCST90274833	rs11199541	10	122531747	T	C	0.1548	0.0339	0.0334	14736	4.96e-06
GCST90274833	rs72847212	11	834389	T	C	-0.0721	0.015	0.7926	13659	1.53e-06
GCST90274833	rs10832027	11	13357183	A	G	-0.0568	0.012	0.6474	14734	2.21e-06
GCST90274833	rs174535	11	61551356	T	C	-0.0735	0.0121	0.6459	14736	1.24e-09
GCST90274833	rs10894669	11	133206940	A	C	-0.0606	0.0129	0.3129	14735	2.63e-06
GCST90274833	rs11608458	12	89369806	T	C	-0.0707	0.0122	0.6366	14288	6.83e-09
GCST90274833	rs71431776	13	26799167	A	C	-0.0938	0.0192	0.1062	14714	1.03e-06
GCST90274833	rs45617141	15	43623397	T	G	0.2803	0.0512	0.9812	12935	4.38e-08
GCST90274833	rs34585639	15	86004837	G	GT	-0.0616	0.0131	0.5776	11337	2.57e-06
GCST90274833	rs2161465	16	25205611	A	T	-0.0715	0.0152	0.2479	11966	2.55e-06
GCST90274833	rs12149545	16	56993161	A	G	0.1146	0.0123	0.3094	14736	1.2e-20
GCST90274833	rs16942887	16	67928042	A	G	0.1658	0.0171	0.1303	14736	3.14e-22
GCST90274833	rs151246947	17	16356498	A	G	0.2116	0.0453	0.0274	13224	3e-06
GCST90274833	rs11877350	18	43867311	A	G	0.0538	0.0117	0.4265	14728	4.26e-06
GCST90274833	rs798893	19	54793830	C	G	0.095	0.0141	0.2138	14725	1.61e-11
GCST90274833	rs146276488	20	44109198	A	G	0.2422	0.0516	0.0144	14728	2.68e-06
GCST90274833	rs6073958	20	44551855	T	C	-0.2858	0.0144	0.8039	14730	1.16e-87
GCST90274833	rs2024570	20	44776543	T	C	-0.1985	0.0341	0.0394	14288	5.85e-09
GCST90274833	rs149300253	22	33150447	T	TA	-0.0678	0.0146	0.7187	11329	3.42e-06
GCST90274834	rs138897138	2	122731427	A	G	0.104	0.0218	0.9138	14288	1.84e-06
GCST90274834	rs116198125	3	14613224	T	C	-0.1521	0.0329	0.9617	14727	3.78e-06
GCST90274834	rs60459634	4	160629137	A	G	-0.1063	0.0229	0.0886	14288	3.45e-06
GCST90274834	rs115455827	5	78787853	A	G	0.1277	0.0277	0.9506	14735	4.02e-06
GCST90274834	rs7718478	5	177560339	A	T	0.0639	0.0138	0.7496	14288	3.65e-06
GCST90274834	rs72883370	6	63413043	A	G	-0.3428	0.0737	0.989	12737	3.3e-06
GCST90274834	rs1034059	6	158193698	A	G	0.076	0.0145	0.6981	14288	1.59e-07
GCST90274834	rs12531843	7	14143486	C	G	-0.1286	0.0243	0.9177	12404	1.21e-07
GCST90274834	rs147383134	8	89590527	T	C	0.2573	0.0551	0.9858	13801	3.02e-06
GCST90274834	rs11115639	12	83600525	A	C	-0.0841	0.0184	0.8864	14730	4.86e-06
GCST90274834	rs77381020	13	37413465	T	C	0.0862	0.0184	0.8546	14288	2.8e-06
GCST90274834	rs144373891	19	39379770	T	C	-0.5739	0.0515	0.0161	14736	7.69e-29
GCST90274834	rs12152184	22	45002809	A	G	0.0965	0.0208	0.885	12402	3.49e-06
GCST90274835	rs35692956	1	44140187	CT	C	-0.0641	0.014	0.4032	10894	4.68e-06
GCST90274835	rs12058421	1	160581152	A	C	-0.1256	0.0159	0.1616	14731	2.8e-15
GCST90274835	rs60094514	1	160636559	T	C	0.2209	0.0162	0.8506	14732	2.45e-42
GCST90274835	rs13014154	2	62575443	A	G	-0.0612	0.0123	0.3695	14285	6.5e-07
GCST90274835	rs192245879	2	216910771	A	G	0.3328	0.0655	0.989	13799	3.76e-07
GCST90274835	rs1972434	3	98605645	A	C	0.065	0.0132	0.45	11333	8.47e-07
GCST90274835	rs10212190	3	186731157	A	T	0.0727	0.0121	0.6151	14285	1.88e-09
GCST90274835	rs3806818	4	6642331	A	G	0.0707	0.0153	0.1909	13853	3.82e-06
GCST90274835	rs13147502	4	106143797	A	G	-0.0609	0.0127	0.5964	12843	1.62e-06
GCST90274835	rs1057964	5	95235627	T	C	-0.1122	0.0142	0.7184	11979	2.76e-15
GCST90274835	rs114466578	6	32635501	A	G	0.1017	0.0168	0.796	12733	1.42e-09
GCST90274835	rs7745783	6	42462406	T	C	-0.0589	0.0119	0.4969	14286	7.44e-07
GCST90274835	rs2623960	6	152893441	T	C	0.0688	0.0143	0.2204	14286	1.5e-06
GCST90274835	rs10499604	7	38626562	T	C	0.058	0.0125	0.3266	14730	3.48e-06
GCST90274835	rs79348253	7	134817203	A	G	-0.1585	0.0295	0.0447	14719	7.75e-08
GCST90274835	rs17720330	9	78767497	C	G	-0.1982	0.043	0.0213	14727	4.04e-06
GCST90274835	rs2790462	10	28873202	T	C	-0.0747	0.0126	0.2977	14733	3.06e-09
GCST90274835	rs138657007	10	66091335	A	G	-0.2863	0.0577	0.0181	12790	6.98e-07
GCST90274835	rs3184504	12	111884608	T	C	0.097	0.013	0.4758	11783	8.55e-14
GCST90274835	rs2393716	12	121341933	C	G	0.0583	0.0124	0.5241	12848	2.58e-06
GCST90274835	rs111865527	13	26736047	T	C	0.2712	0.0569	0.9863	14244	1.88e-06
GCST90274835	rs73231041	13	78282092	C	G	-0.2791	0.0598	0.0148	12735	3.05e-06
GCST90274835	rs112742549	13	107639422	T	C	0.2421	0.0506	0.9791	13499	1.71e-06
GCST90274835	rs147616029	14	87822926	T	C	-0.0644	0.0128	0.3774	12850	4.87e-07
GCST90274835	rs1609310	15	55294543	T	G	-0.0557	0.012	0.5136	14286	3.46e-06
GCST90274835	rs56244095	17	7063899	A	C	0.1013	0.0156	0.2121	14286	8.38e-11
GCST90274835	rs2725405	17	79220224	C	G	0.0894	0.0141	0.4462	10271	2.29e-10
GCST90274835	rs149092077	18	59233474	A	G	-0.3592	0.073	0.9888	11137	8.63e-07
GCST90274835	rs35271532	18	72388527	A	G	-0.1486	0.0324	0.0449	14286	4.51e-06
GCST90274835	rs3745163	19	17337555	A	C	0.0674	0.0145	0.2299	13669	3.35e-06
GCST90274835	rs73151926	22	22451222	T	C	0.1063	0.0229	0.0805	14286	3.45e-06
GCST90274836	rs1698742	1	86468724	T	C	-0.0984	0.0206	0.8775	11790	1.78e-06
GCST90274836	rs2712255	1	119273856	A	G	0.0702	0.0147	0.466	9849	1.79e-06
GCST90274836	rs140150241	2	144228095	T	TTA	-0.1058	0.023	0.8562	7943	4.22e-06
GCST90274836	rs710446	3	186459927	T	C	-0.0712	0.0135	0.599	11793	1.33e-07
GCST90274836	rs149869672	4	127777021	T	C	-0.3184	0.0684	0.9871	10858	3.24e-06
GCST90274836	rs371387526	4	142303334	A	C	0.1048	0.0214	0.8462	8817	9.72e-07
GCST90274836	rs66530140	4	187161211	T	C	-0.1678	0.0136	0.4926	10913	5.64e-35
GCST90274836	rs2731674	5	176839890	T	G	-0.083	0.0152	0.2653	11790	4.75e-08
GCST90274836	rs55793562	6	52231674	A	G	0.0924	0.0199	0.8711	11781	3.43e-06
GCST90274836	rs2691531	7	77960330	T	C	-0.0645	0.0135	0.5986	11793	1.77e-06
GCST90274836	rs7812322	8	11410797	T	C	-0.3483	0.0756	0.9898	10858	4.08e-06
GCST90274836	rs2213907	8	17377551	A	G	-0.1504	0.0318	0.95	11790	2.25e-06
GCST90274836	rs55939507	8	126413022	A	G	0.0768	0.0166	0.4768	9460	3.72e-06
GCST90274836	rs77919742	11	19560616	T	C	-0.1433	0.0287	0.9287	11345	5.94e-07
GCST90274836	rs76833948	11	128596369	A	T	0.134	0.0285	0.0644	11345	2.58e-06
GCST90274836	rs72656644	12	12719921	C	G	0.1077	0.0224	0.8871	11345	1.52e-06
GCST90274836	rs10842189	12	23759406	T	C	-0.08	0.0173	0.8156	11784	3.76e-06
GCST90274836	rs9804965	12	74902158	A	C	-0.1927	0.0361	0.0662	9265	9.4e-08
GCST90274836	rs703595	12	103074539	T	C	-0.0715	0.0147	0.2856	11789	1.15e-06
GCST90274836	rs232928	12	113112650	T	C	0.0622	0.0136	0.4128	11345	4.8e-06
GCST90274836	rs142827114	14	21044934	T	TA	0.1206	0.0263	0.8947	8390	4.53e-06
GCST90274836	rs144796381	14	93060526	CCAGCA	C	-0.132	0.028	0.0919	8389	2.43e-06
GCST90274836	rs11074902	16	28285775	A	G	0.0695	0.0139	0.561	11345	5.73e-07
GCST90274836	rs149278	16	28561581	T	C	-0.1882	0.0135	0.5314	11344	3.58e-44
GCST90274836	rs117222566	17	54851764	A	G	0.271	0.0581	0.9826	10403	3.1e-06
GCST90274836	rs72643498	21	28777897	A	C	-0.18	0.0376	0.9587	11788	1.69e-06
GCST90274837	rs111872246	2	74061232	A	G	0.2195	0.0425	0.0229	14248	2.41e-07
GCST90274837	rs138897138	2	122731427	A	G	0.1085	0.0218	0.9138	14288	6.46e-07
GCST90274837	rs116198125	3	14613224	T	C	-0.1484	0.0325	0.9619	14727	4.97e-06
GCST90274837	rs1034059	6	158193698	A	G	0.0695	0.0145	0.698	14288	1.64e-06
GCST90274837	rs12531843	7	14143486	C	G	-0.1251	0.0243	0.9177	12404	2.63e-07
GCST90274837	rs200824954	7	29807677	T	G	0.1578	0.0339	0.0643	10894	3.24e-06
GCST90274837	rs75610895	10	6800809	T	C	-0.1908	0.0394	0.0247	14730	1.28e-06
GCST90274837	rs111581172	14	104363671	A	G	-0.1722	0.0352	0.0323	14736	9.98e-07
GCST90274837	rs2280441	15	81240669	A	G	-0.1571	0.0309	0.0404	14735	3.69e-07
GCST90274837	rs114302245	16	84586319	T	C	0.0876	0.0169	0.3579	10894	2.18e-07
GCST90274837	rs73327656	17	60294757	A	G	0.235	0.0512	0.0269	13801	4.44e-06
GCST90274837	rs140656901	19	6195636	A	G	0.1288	0.0272	0.0724	13224	2.19e-06
GCST90274837	rs10426867	19	56709656	A	G	0.2031	0.0437	0.0246	12785	3.36e-06
GCST90274837	rs12152184	22	45002809	A	G	0.0961	0.0208	0.8851	12402	3.83e-06
GCST90274838	rs79050605	1	92925962	T	G	-0.0954	0.0202	0.8166	8287	2.33e-06
GCST90274838	rs78912149	1	166175871	C	G	-0.2692	0.056	0.9835	13798	1.53e-06
GCST90274838	rs72912115	2	70774295	A	T	0.137	0.0184	0.114	14728	9.65e-14
GCST90274838	rs34007466	4	16165036	A	G	-0.2684	0.05	0.0153	14733	7.96e-08
GCST90274838	rs9262670	6	31034990	T	C	0.0717	0.0146	0.2343	12842	9.06e-07
GCST90274838	rs1963491	8	2654153	C	G	0.1081	0.023	0.905	11334	2.6e-06
GCST90274838	rs34630685	8	13724808	C	G	0.1678	0.0361	0.9681	14285	3.35e-06
GCST90274838	rs74130123	10	30042437	T	C	-0.2601	0.0508	0.9817	14733	3.05e-07
GCST90274838	rs4934441	10	90836825	A	G	-0.095	0.0198	0.1322	11780	1.6e-06
GCST90274838	rs12270510	11	119506018	T	C	0.0959	0.019	0.1107	14731	4.48e-07
GCST90274838	rs653178	12	112007756	T	C	-0.0708	0.0131	0.5228	11782	6.5e-08
GCST90274838	rs3859189	17	38137033	A	G	0.0655	0.0116	0.5369	14726	1.64e-08
GCST90274838	rs35496173	17	52896367	T	G	-0.0561	0.0122	0.4039	14285	4.26e-06
GCST90274838	rs78464136	19	15885492	A	T	0.143	0.0307	0.9552	14285	3.19e-06
GCST90274838	rs149146289	19	58857883	A	G	0.2856	0.0569	0.9866	14285	5.19e-07
GCST90274839	rs12328100	2	86307128	A	G	-0.0649	0.013	0.478	11784	5.97e-07
GCST90274839	rs333835	2	117991812	A	T	0.1289	0.0254	0.9163	11337	3.88e-07
GCST90274839	rs7621032	3	108099780	T	C	0.0674	0.0135	0.4514	11337	5.96e-07
GCST90274839	rs4835254	4	146658520	T	C	-0.1517	0.031	0.9506	11770	9.9e-07
GCST90274839	rs867063	6	44325149	T	C	0.1175	0.0255	0.078	11337	4.07e-06
GCST90274839	rs138684734	6	127494091	A	G	0.2512	0.0533	0.9796	10850	2.44e-06
GCST90274839	rs117427219	7	80365289	A	G	-0.3062	0.0629	0.0173	10850	1.13e-06
GCST90274839	rs7806921	7	150140762	T	C	-0.0606	0.0131	0.5366	11778	3.73e-06
GCST90274839	rs148560093	8	136662225	A	G	-0.298	0.0646	0.9824	9984	3.97e-06
GCST90274839	rs12354434	10	11469516	A	G	-0.1207	0.0247	0.0885	11337	1.03e-06
GCST90274839	rs1377015	10	106909970	A	G	-0.0653	0.0142	0.2861	11782	4.25e-06
GCST90274839	rs141295666	12	50824101	T	C	0.3405	0.066	0.0132	11337	2.48e-07
GCST90274839	rs201738671	15	98409431	CT	C	-0.3487	0.0753	0.0147	7943	3.64e-06
GCST90274839	rs1266163	17	10503956	A	T	0.1372	0.0288	0.0615	11337	1.9e-06
GCST90274839	rs9913313	17	15740146	T	C	-0.0836	0.0183	0.344	7957	4.92e-06
GCST90274839	rs12975019	19	33635097	C	G	-0.1127	0.0226	0.8939	10278	6.14e-07
GCST90274839	rs6138961	20	2931738	C	G	0.51	0.1077	0.0088	7308	2.19e-06
GCST90274839	rs9614693	22	45932279	T	C	0.0826	0.0177	0.1679	11763	3.06e-06
GCST90274840	rs77897196	1	63459761	T	C	-0.1917	0.041	0.9711	11792	2.93e-06
GCST90274840	rs12743015	1	110256931	C	G	-0.1918	0.0403	0.029	11784	1.94e-06
GCST90274840	rs7583622	2	53931190	A	G	0.0748	0.0161	0.2098	11769	3.38e-06
GCST90274840	rs112317147	2	119783156	T	C	-0.1441	0.0309	0.0534	11344	3.11e-06
GCST90274840	rs75508961	2	215601711	C	G	0.1731	0.0362	0.0504	8297	1.74e-06
GCST90274840	rs192303297	3	141634940	T	C	-0.3872	0.0842	0.0118	7843	4.25e-06
GCST90274840	rs113244922	4	35497008	T	C	0.2324	0.0499	0.0237	10470	3.2e-06
GCST90274840	rs114250919	5	21093728	T	C	0.2469	0.049	0.9743	11305	4.69e-07
GCST90274840	rs76913603	5	167809091	A	G	-0.1741	0.0379	0.967	11782	4.36e-06
GCST90274840	rs72854560	6	28404463	C	G	-0.2968	0.0602	0.0156	11344	8.21e-07
GCST90274840	rs2535313	6	31052447	A	G	-0.1768	0.0135	0.367	11792	3.46e-39
GCST90274840	rs201814340	6	31457937	CAT	C	0.2716	0.0162	0.6712	8376	4.37e-63
GCST90274840	rs2229092	6	31540757	A	C	1.3565	0.0256	0.9407	11792	0
GCST90274840	rs185091810	6	32644431	A	G	0.2066	0.0339	0.079	8587	1.1e-09
GCST90274840	rs74363807	7	46566236	T	C	0.2496	0.0532	0.0218	11344	2.71e-06
GCST90274840	rs138471526	11	72666063	T	C	-0.3418	0.0735	0.0137	9983	3.31e-06
GCST90274840	rs139511528	12	6429443	A	G	-0.2485	0.0521	0.0294	10280	1.85e-06
GCST90274840	rs2364485	12	6514963	A	C	0.1759	0.0189	0.1645	11344	1.32e-20
GCST90274840	rs147423408	12	52132524	A	G	0.1732	0.035	0.0415	11344	7.48e-07
GCST90274840	rs7310615	12	111865049	C	G	0.1356	0.0134	0.4758	11344	4.53e-24
GCST90274840	rs143019966	13	47656376	T	C	0.2122	0.0451	0.9751	10913	2.54e-06
GCST90274840	rs12883833	14	34880659	A	G	-0.1252	0.0259	0.0934	9259	1.34e-06
GCST90274840	rs28700215	15	100064767	T	C	-0.0626	0.0136	0.5824	11344	4.17e-06
GCST90274840	rs55914821	17	65264208	A	G	0.0748	0.0159	0.7583	11344	2.55e-06
GCST90274841	rs1776354	1	7972201	A	G	-0.1301	0.013	0.5203	11783	1.41e-23
GCST90274841	rs10178845	2	8443803	A	G	-0.0682	0.0144	0.3043	11765	2.18e-06
GCST90274841	rs2579649	2	120226781	A	C	-0.0968	0.0199	0.1322	11336	1.15e-06
GCST90274841	rs150949259	3	177868759	A	G	0.375	0.0809	0.0104	8674	3.56e-06
GCST90274841	rs140214797	4	28155085	T	G	0.2317	0.0504	0.9796	11769	4.28e-06
GCST90274841	rs72964492	4	153651229	A	C	0.3111	0.065	0.9869	9983	1.7e-06
GCST90274841	rs7737635	5	124329728	A	G	0.0924	0.0201	0.1947	9453	4.29e-06
GCST90274841	rs75246422	5	174179760	T	C	-0.0982	0.0203	0.1231	11784	1.32e-06
GCST90274841	rs4976685	5	176766177	A	G	-0.0693	0.0139	0.6695	11763	6.18e-07
GCST90274841	rs2854008	6	31312538	A	G	0.0926	0.0149	0.2629	11784	5.14e-10
GCST90274841	rs146380867	8	50188685	A	G	0.3742	0.0814	0.0105	10849	4.29e-06
GCST90274841	rs10101219	8	99918668	C	G	-0.4015	0.0847	0.9895	9540	2.13e-06
GCST90274841	rs1846520	8	118333064	A	G	-0.1626	0.0313	0.9533	11782	2.05e-07
GCST90274841	rs7858310	9	87717237	A	G	0.0707	0.0152	0.7165	11336	3.3e-06
GCST90274841	rs11202989	10	90880926	T	C	-0.0995	0.0212	0.1219	11336	2.69e-06
GCST90274841	rs72850206	11	2632174	A	T	-0.1438	0.0281	0.0736	11336	3.1e-07
GCST90274841	rs9669611	12	6503786	T	C	0.0703	0.015	0.2853	11783	2.78e-06
GCST90274841	rs12227836	12	67215987	A	G	-0.0669	0.014	0.3517	11336	1.77e-06
GCST90274841	rs3184504	12	111884608	T	C	0.0681	0.013	0.476	11784	1.62e-07
GCST90274841	rs10744409	12	129783438	A	G	0.064	0.0131	0.4447	11764	1.03e-06
GCST90274841	rs76428106	13	28604007	T	C	-0.2714	0.0593	0.9828	10849	4.72e-06
GCST90274841	rs143274881	13	58754621	A	T	-0.3325	0.0719	0.9767	9353	3.76e-06
GCST90274841	rs12874404	13	108993494	A	G	-0.1402	0.0296	0.9406	11336	2.17e-06
GCST90274841	rs8005108	14	20709993	C	G	0.0889	0.0182	0.2828	9453	1.04e-06
GCST90274841	rs57700441	14	63713358	C	G	-0.1155	0.0228	0.901	11773	4.07e-07
GCST90274841	rs118083884	17	16522922	A	G	0.3284	0.0668	0.019	9785	8.83e-07
GCST90274841	rs1645331	19	49126012	C	G	0.097	0.0206	0.8419	9033	2.49e-06
GCST90274841	rs192538756	20	2629394	A	T	0.1189	0.0242	0.8742	9453	8.96e-07
GCST90274842	rs34234945	1	119086415	G	GA	-0.0805	0.0171	0.5253	6895	2.51e-06
GCST90274842	rs10211598	2	137066601	T	C	-0.0628	0.0137	0.6354	11770	4.56e-06
GCST90274842	rs7688836	4	94769686	A	G	-0.0818	0.0166	0.2019	11791	8.32e-07
GCST90274842	rs147119146	4	125709779	A	C	-0.2421	0.0498	0.0299	11788	1.17e-06
GCST90274842	rs76778362	5	39861942	C	G	-0.2117	0.043	0.0273	11791	8.51e-07
GCST90274842	rs11950562	5	131652529	A	C	0.0785	0.0132	0.5494	11793	2.73e-09
GCST90274842	rs9295562	6	22713651	T	C	-0.0651	0.0141	0.3144	11771	3.89e-06
GCST90274842	rs115950744	6	56788897	A	G	-0.2574	0.0506	0.0213	11302	3.64e-07
GCST90274842	rs117442125	7	28896826	A	T	0.1692	0.0364	0.9583	11345	3.35e-06
GCST90274842	rs78336300	8	27416526	A	C	0.2392	0.0522	0.0209	10917	4.6e-06
GCST90274842	rs117720118	8	36844946	T	G	-0.1456	0.0303	0.0551	11773	1.55e-06
GCST90274842	rs79233212	8	99636603	A	G	-0.2358	0.0506	0.023	11345	3.16e-06
GCST90274842	rs59801342	9	132432461	A	G	0.229	0.0497	0.024	10721	4.07e-06
GCST90274842	rs79791117	10	111146614	T	C	-0.2336	0.0511	0.9787	10903	4.84e-06
GCST90274842	rs200343163	11	119053595	CA	C	0.141	0.0307	0.0729	8382	4.37e-06
GCST90274842	rs1461044	12	74925803	T	C	-0.1519	0.0316	0.0635	11792	1.53e-06
GCST90274842	rs11105725	12	91045724	T	C	-0.0683	0.0147	0.3338	11345	3.38e-06
GCST90274842	rs4772260	13	100645723	T	C	0.0619	0.0135	0.5736	11790	4.54e-06
GCST90274842	rs184708984	15	23989218	T	C	-0.6334	0.1109	0.0083	6942	1.12e-08
GCST90274842	rs74600570	15	79463978	T	C	-0.2255	0.0472	0.0287	11778	1.77e-06
GCST90274842	rs2738591	16	78681855	T	C	-0.063	0.0133	0.5474	11789	2.17e-06
GCST90274842	rs9961731	18	11626563	A	G	0.1048	0.0208	0.1883	9461	4.69e-07
GCST90274842	rs6146233	18	14024481	G	GTCTGCATCTGCAATGACATTGCA	0.0919	0.0197	0.7769	7943	3.09e-06
GCST90274842	rs9962377	18	70105531	T	C	-0.0905	0.0186	0.1483	11793	1.14e-06
GCST90274842	rs11085155	19	5968688	A	G	-0.0811	0.0176	0.1772	11774	4.07e-06
GCST90274842	rs344560	19	6665020	T	C	-0.4894	0.0273	0.0625	11793	7.29e-72
GCST90274842	rs11569551	19	6682873	A	G	0.2584	0.0327	0.0429	11793	2.74e-15
GCST90274842	rs76688046	19	29938464	T	C	0.1032	0.0215	0.8112	7942	1.59e-06
GCST90274843	rs16840522	1	196710916	T	C	-0.1191	0.0147	0.8073	14725	5.4e-16
GCST90274843	rs2138380	2	203169224	A	G	0.0882	0.0182	0.8717	13239	1.26e-06
GCST90274843	rs368805685	2	209615008	A	G	-0.2297	0.0501	0.0323	11760	4.54e-06
GCST90274843	rs28424593	3	113950321	A	T	-0.1311	0.0279	0.9501	14722	2.62e-06
GCST90274843	rs490342	3	172130799	T	G	0.1252	0.02	0.1051	13228	3.85e-10
GCST90274843	rs79287178	3	172294500	A	G	-0.4891	0.0342	0.0333	14718	2.15e-46
GCST90274843	rs5030044	3	186449122	A	G	0.285	0.0187	0.886	14287	1.9e-52
GCST90274843	rs146922303	4	57703725	T	C	0.1622	0.0347	0.0376	14727	2.95e-06
GCST90274843	rs142889372	4	67749461	C	G	-0.2835	0.0606	0.0106	14238	2.89e-06
GCST90274843	rs145386370	4	69327121	T	G	0.2641	0.0535	0.019	13386	7.96e-07
GCST90274843	rs17779404	4	181271289	T	G	0.0674	0.0138	0.7733	14723	1.04e-06
GCST90274843	rs114597610	5	75017740	T	C	-0.26	0.0564	0.0161	14735	4.03e-06
GCST90274843	rs111257277	5	162595921	A	G	0.189	0.037	0.9721	14729	3.25e-07
GCST90274843	rs78956561	6	18023031	A	T	0.1694	0.0354	0.0304	14719	1.71e-06
GCST90274843	rs1892247	6	25887657	A	G	-0.0756	0.0158	0.1589	14719	1.71e-06
GCST90274843	rs140862652	6	33692744	A	C	0.1342	0.0265	0.063	14287	4.1e-07
GCST90274843	rs2894910	6	57391519	T	C	0.0807	0.0175	0.5094	9830	4e-06
GCST90274843	rs1065657	6	90047013	A	G	0.0655	0.0118	0.4536	14287	2.84e-08
GCST90274843	rs6969337	7	52792820	T	C	0.1823	0.038	0.9624	11336	1.61e-06
GCST90274843	rs141011299	7	135852098	A	G	-0.5024	0.1076	0.0051	9812	3.02e-06
GCST90274843	rs2418781	10	107586667	T	G	-0.1452	0.0316	0.0401	14287	4.33e-06
GCST90274843	rs174533	11	61549025	A	G	0.0787	0.0121	0.3509	14732	7.81e-11
GCST90274843	rs180941492	11	103163928	A	G	-0.244	0.0491	0.0227	13800	6.71e-07
GCST90274843	rs11367365	12	104263399	T	TC	-0.0927	0.0194	0.8697	11332	1.77e-06
GCST90274843	rs28929474	14	94844947	T	C	0.6692	0.044	0.0205	14735	3.08e-52
GCST90274843	rs2113173	16	57345733	T	C	0.0691	0.0145	0.2543	14287	1.88e-06
GCST90274843	rs77303550	16	72079657	T	C	-0.0724	0.0146	0.1946	14728	7.09e-07
GCST90274843	rs8178824	17	64224775	T	C	0.2575	0.037	0.029	14735	3.42e-12
GCST90274843	rs654488	18	29804863	A	T	-0.0894	0.0115	0.4593	14735	7.61e-15
GCST90274843	rs4760	19	44153100	A	G	0.3554	0.0163	0.8425	14287	2.14e-105
GCST90274844	rs72636362	1	1973608	A	G	0.302	0.0635	0.9818	11728	1.98e-06
GCST90274844	rs34221978	1	22143382	A	G	0.167	0.0344	0.0349	14734	1.21e-06
GCST90274844	rs72781813	2	17337409	T	G	0.2368	0.0486	0.9817	14735	1.1e-06
GCST90274844	rs113835939	2	30655453	A	C	-0.1939	0.0416	0.976	14732	3.15e-06
GCST90274844	rs76488966	2	104163036	T	G	-0.1719	0.0366	0.9693	14720	2.64e-06
GCST90274844	rs201831835	2	136379377	A	C	0.1377	0.0285	0.9227	10894	1.35e-06
GCST90274844	rs77980965	3	83133339	T	C	-0.2976	0.0641	0.9853	11337	3.44e-06
GCST90274844	rs79287178	3	172294500	A	G	-0.4987	0.0343	0.0334	14719	6.82e-48
GCST90274844	rs11713634	3	194061578	A	G	-0.0978	0.015	0.2943	11336	7.03e-11
GCST90274844	rs181906998	4	8958677	A	T	-0.1043	0.0211	0.7203	9987	7.69e-07
GCST90274844	rs4365726	4	105828656	A	G	-0.0777	0.0166	0.1504	14287	2.86e-06
GCST90274844	rs150011668	4	111911027	T	C	-0.1376	0.0281	0.9058	11538	9.74e-07
GCST90274844	rs150128402	5	115874345	A	G	0.2386	0.0459	0.9763	14736	2.01e-07
GCST90274844	rs1432791	5	160174315	T	C	-0.0549	0.0118	0.4357	14288	3.28e-06
GCST90274844	rs17221073	6	33048371	C	G	0.2646	0.0498	0.018	13801	1.08e-07
GCST90274844	rs6932751	6	90249507	A	G	0.054	0.0116	0.5245	14730	3.24e-06
GCST90274844	rs3801000	7	50811081	A	G	0.0686	0.013	0.2872	14288	1.31e-07
GCST90274844	rs17302	7	142245686	T	G	-0.0625	0.013	0.2875	14288	1.53e-06
GCST90274844	rs2975421	8	19490180	T	G	-0.078	0.017	0.8529	14288	4.47e-06
GCST90274844	rs62501135	8	23089208	A	G	-0.1532	0.0148	0.2051	14288	4.13e-25
GCST90274844	rs183217699	8	83420230	C	G	-0.1254	0.0272	0.9313	12852	4.02e-06
GCST90274844	rs10692358	8	106487095	G	GCTT	0.0651	0.0141	0.3712	10894	3.89e-06
GCST90274844	rs2468187	8	120201029	T	C	-0.1618	0.0118	0.4162	14735	8.62e-43
GCST90274844	rs5001566	9	16905616	A	T	0.1215	0.0265	0.0705	11982	4.54e-06
GCST90274844	rs6479556	9	93147790	T	G	0.07	0.0148	0.8064	14728	2.25e-06
GCST90274844	rs146394357	11	15332937	A	AAACAAC	0.0902	0.0191	0.8217	10894	2.33e-06
GCST90274844	rs78045189	11	37130843	C	G	-0.0695	0.0151	0.3443	11760	4.17e-06
GCST90274844	rs75991751	12	129430611	T	G	-0.2685	0.0539	0.9818	13422	6.31e-07
GCST90274844	rs4512994	13	43039673	A	C	0.1172	0.0116	0.4634	14736	5.33e-24
GCST90274844	rs4334157	13	68202750	T	C	-0.1684	0.0356	0.0319	14736	2.24e-06
GCST90274844	rs704	17	26694861	A	G	-0.1085	0.0116	0.4755	14736	8.48e-21
GCST90274844	rs150416959	19	35131252	C	G	0.1462	0.0315	0.0491	13224	3.46e-06
GCST90274844	rs117113213	20	39165692	A	G	-0.1646	0.03	0.0498	14723	4.1e-08
GCST90274844	rs6063153	20	46454945	T	C	0.0636	0.0126	0.3364	14287	4.47e-07
GCST90274845	rs7550374	1	240843947	C	G	-0.0928	0.0187	0.8143	11345	6.96e-07
GCST90274845	rs12472785	2	2626966	C	G	-0.074	0.0153	0.758	11792	1.32e-06
GCST90274845	rs13414099	2	239484610	T	C	-0.0834	0.0178	0.4567	7943	2.79e-06
GCST90274845	rs4724126	7	42730058	T	G	0.0846	0.0152	0.2624	11344	2.61e-08
GCST90274845	rs72652144	8	69813968	A	G	0.1629	0.0345	0.9535	11782	2.34e-06
GCST90274845	rs112206094	9	23277990	A	T	-0.0934	0.0201	0.1258	11792	3.37e-06
GCST90274845	rs117095006	10	34395970	A	G	-0.1569	0.0338	0.0499	11345	3.45e-06
GCST90274845	rs72811179	10	108726426	T	C	-0.2956	0.063	0.0141	11345	2.7e-06
GCST90274845	rs145111430	11	121946210	A	G	0.2674	0.0575	0.9812	11345	3.31e-06
GCST90274845	rs190906347	15	60209215	A	C	0.3219	0.066	0.0132	10858	1.08e-06
GCST90274845	rs140886020	15	79915029	A	G	0.1619	0.0351	0.0381	11786	3.98e-06
GCST90274845	rs12448125	16	8805947	T	G	0.1784	0.0367	0.0353	11792	1.17e-06
GCST90274845	rs118119134	17	27504563	A	G	-0.4423	0.0943	0.0096	8576	2.73e-06
GCST90274845	rs7406537	17	80919387	A	G	-0.0643	0.0139	0.4553	11149	3.73e-06
GCST90274845	rs185922111	20	37959633	A	G	0.3618	0.0747	0.9877	10858	1.28e-06
GCST90274846	rs12145644	1	162517994	A	T	-0.0727	0.0141	0.2484	14287	2.52e-07
GCST90274846	rs2738752	1	221052765	A	G	-0.0591	0.0129	0.6653	12848	4.62e-06
GCST90274846	rs12726054	1	233623860	A	G	0.109	0.0228	0.0734	14721	1.75e-06
GCST90274846	rs2163333	2	53077754	A	G	0.1404	0.0273	0.9522	14719	2.71e-07
GCST90274846	rs201620545	2	99371601	A	G	-0.0849	0.0168	0.8184	11327	4.34e-07
GCST90274846	rs370700488	2	174602835	A	AG	-0.0644	0.014	0.4998	10894	4.22e-06
GCST90274846	rs3821473	3	59625877	A	G	-0.0622	0.0136	0.2327	14736	4.8e-06
GCST90274846	rs73133996	3	98429219	C	G	0.0812	0.012	0.4558	14288	1.32e-11
GCST90274846	rs1965399	3	142705695	A	G	-0.1312	0.028	0.9544	14736	2.79e-06
GCST90274846	rs9842051	3	143021856	C	G	0.1192	0.014	0.748	14288	1.68e-17
GCST90274846	rs78254232	3	174384187	T	C	-0.2108	0.0456	0.9813	14248	3.79e-06
GCST90274846	rs13107325	4	103188709	T	C	0.2027	0.0236	0.0696	14733	8.77e-18
GCST90274846	rs11738159	5	167311493	T	C	0.0577	0.0119	0.4339	14288	1.24e-06
GCST90274846	rs117799464	6	70731400	A	G	0.2043	0.0443	0.9767	14288	3.99e-06
GCST90274846	rs16879825	6	88516736	A	G	-0.2027	0.0438	0.9577	11784	3.69e-06
GCST90274846	rs11136339	8	145013345	T	C	0.0613	0.0122	0.388	13664	5.05e-07
GCST90274846	rs56023600	9	5636355	T	C	-0.0856	0.0186	0.8764	14287	4.18e-06
GCST90274846	rs7019909	9	33113322	T	C	-0.0897	0.0193	0.1102	14288	3.36e-06
GCST90274846	rs579459	9	136154168	T	C	0.1098	0.0157	0.7888	11785	2.68e-12
GCST90274846	rs201375822	10	17895807	T	C	0.1082	0.0193	0.2616	10692	2.07e-08
GCST90274846	rs111641307	10	51775971	C	G	-0.401	0.0871	0.9859	10446	4.15e-06
GCST90274846	rs76047473	10	132815955	T	C	0.1318	0.0286	0.0482	14718	4.06e-06
GCST90274846	rs10831650	11	11644391	A	G	0.0692	0.0125	0.3558	14288	3.09e-08
GCST90274846	rs58743186	11	130975896	A	G	-0.0717	0.0154	0.1931	12818	3.23e-06
GCST90274846	rs73590361	12	592399	T	C	-0.0744	0.0161	0.1517	14726	3.82e-06
GCST90274846	rs117550445	12	82487578	C	G	-0.1855	0.0377	0.9706	14721	8.64e-07
GCST90274846	rs4882710	12	129101566	T	C	0.0666	0.0131	0.3457	14288	3.7e-07
GCST90274846	rs34790908	17	7451110	T	C	0.211	0.0129	0.2563	14732	3.9e-60
GCST90274846	rs7503751	17	7789542	A	G	-0.1386	0.0238	0.0779	14288	5.76e-09
GCST90274846	rs76133364	19	19706214	A	C	0.1896	0.0369	0.0315	13224	2.77e-07
GCST90274847	rs333947	1	110470764	A	G	-0.0785	0.0166	0.1578	14286	2.26e-06
GCST90274847	rs202063542	1	152190722	T	C	0.2771	0.0607	0.9835	10407	4.99e-06
GCST90274847	rs7564243	2	160726868	A	G	-0.0852	0.0114	0.5375	14729	7.8e-14
GCST90274847	rs6805474	3	56631258	A	G	0.0952	0.0176	0.1456	14285	6.33e-08
GCST90274847	rs62286554	3	193665003	T	C	-0.091	0.019	0.8498	11335	1.67e-06
GCST90274847	rs1074669	4	35016704	A	G	-0.0548	0.0119	0.5246	14286	4.12e-06
GCST90274847	rs59772299	5	126921537	T	G	0.0627	0.0133	0.7552	14730	2.43e-06
GCST90274847	rs154972	6	32900651	A	G	-0.0625	0.012	0.6344	14724	1.91e-07
GCST90274847	rs72727847	8	139662968	C	G	0.1968	0.0417	0.0253	14729	2.37e-06
GCST90274847	rs10992204	9	94784966	A	G	0.1061	0.0217	0.1034	14286	1.01e-06
GCST90274847	rs13299342	9	136141504	A	G	0.1	0.017	0.1744	11781	4.04e-09
GCST90274847	rs2227575	10	75677840	A	C	-0.0946	0.0115	0.5624	14729	1.93e-16
GCST90274847	rs10840566	11	11142087	A	G	0.0784	0.0154	0.1671	14733	3.56e-07
GCST90274847	rs11220462	11	126243952	A	G	-0.1024	0.0161	0.1509	14731	2.01e-10
GCST90274847	rs144470316	12	105734364	C	G	0.3395	0.0656	0.0119	12303	2.28e-07
GCST90274847	rs597808	12	111973358	A	G	0.0662	0.0134	0.478	11334	7.8e-07
GCST90274847	rs7406661	17	7063667	T	C	-0.1107	0.0156	0.7855	14286	1.28e-12
GCST90274847	rs704	17	26694861	A	G	0.0567	0.0115	0.4758	14734	8.2e-07
GCST90274847	rs4800787	18	24686365	T	C	-0.094	0.0125	0.3008	14730	5.48e-14
GCST90274847	rs4760	19	44153100	A	G	0.1408	0.0165	0.8426	14286	1.42e-17
GCST90274847	rs4251805	19	44174441	T	C	-0.422	0.0311	0.0405	14734	6.1e-42
GCST90274848	rs2050256	1	32204683	A	G	-0.0734	0.0152	0.8126	14739	1.37e-06
GCST90274848	rs61818787	1	190376438	T	C	-0.0759	0.0148	0.8114	14732	2.92e-07
GCST90274848	rs150567268	3	183943004	T	TTCTC	-0.1803	0.036	0.9554	10407	5.49e-07
GCST90274848	rs183596950	4	31819358	A	G	-0.07	0.0152	0.6438	11538	4.12e-06
GCST90274848	rs7688836	4	94769686	A	G	-0.0685	0.0145	0.2065	14742	2.31e-06
GCST90274848	rs16883415	5	54043585	T	C	-0.22	0.0457	0.9797	14744	1.48e-06
GCST90274848	rs114694170	5	88180196	T	C	-0.1625	0.0267	0.9462	14728	1.16e-09
GCST90274848	rs11953790	5	117371187	T	C	-0.1842	0.0374	0.028	14730	8.43e-07
GCST90274848	rs62401205	6	43855489	A	C	-0.2112	0.0333	0.0429	14296	2.26e-10
GCST90274848	rs6921438	6	43925607	A	G	-0.4343	0.0113	0.4867	14733	3.45845952088873e-323
GCST90274848	rs9472184	6	43940269	A	G	-0.0602	0.0124	0.5217	14296	1.2e-06
GCST90274848	rs7808444	7	68565319	A	C	-0.0628	0.0137	0.6119	14296	4.56e-06
GCST90274848	rs1208181	7	144108520	T	C	-0.079	0.0166	0.8309	12855	1.95e-06
GCST90274848	rs11378248	8	4640472	CAAA	C	-0.1533	0.0325	0.0727	7456	2.39e-06
GCST90274848	rs4875579	8	5413008	C	G	-0.0741	0.0158	0.8345	14296	2.73e-06
GCST90274848	rs117976551	8	73592332	C	G	-0.2163	0.0449	0.9739	13809	1.45e-06
GCST90274848	rs6993770	8	106581528	A	T	0.1231	0.0134	0.7319	14296	4.06e-20
GCST90274848	rs11789392	9	2694914	T	C	0.1383	0.0131	0.5728	12409	4.7e-26
GCST90274848	rs145703410	9	3020960	T	C	-0.2475	0.0539	0.0153	14296	4.39e-06
GCST90274848	rs10822155	10	65071215	A	C	0.0838	0.0117	0.4155	14744	7.93e-13
GCST90274848	rs12784822	10	104076091	A	G	-0.3266	0.0715	0.0091	14296	4.93e-06
GCST90274848	rs10840177	11	2028103	C	G	-0.0683	0.0142	0.7087	13231	1.51e-06
GCST90274848	rs34536806	11	95274487	T	G	0.0992	0.0208	0.9024	14296	1.85e-06
GCST90274848	rs6582666	12	46909886	C	G	-0.1288	0.0265	0.9341	11791	1.17e-06
GCST90274848	rs145846107	12	75261276	T	C	0.2736	0.0582	0.0162	13422	2.59e-06
GCST90274848	rs138648222	13	29335624	C	G	0.1981	0.0397	0.0248	14739	6.04e-07
GCST90274848	rs144037665	13	77462624	A	C	-0.2779	0.0603	0.9871	11969	4.05e-06
GCST90274848	rs1203834	16	231541	T	C	0.1174	0.0253	0.069	13232	3.48e-06
GCST90274848	rs62640435	19	14759939	T	C	-0.0671	0.0127	0.296	14292	1.27e-07
