# Supplementary material for: Targeting the Inflammation–Metabolism Axis in MGUS: Causal Roles of CXCL10 Mediated by Blood Metabolites
Source: Mediators Inflamm. 2025 Dec 8;2025:8804923. doi: 10.1155/mi/8804923 (PMC12767486; doi:10.1155/mi/8804923)
Supplement: Supplementary file 4 — Supporting Information 4 Table S2: SNPs from 1400 metabolites as the instrumental variables. [file MI-2025-8804923-s003.xlsx]

## Sheet: 1400dxw
id	SNP	effect_allele.exposure	other_allele.exposure	beta.exposure	se.exposure	eaf.exposure	pval.exposure	samplesize.exposure
GCST90199621	rs7537155	A	G	-0.0900652	0.019229	0.199113	2.82e-06	8192
GCST90199621	rs78562549	T	G	0.394897	0.0881915	0.00740514	7.54e-06	8192
GCST90199621	rs4254516	C	G	-0.0700485	0.0152171	0.455659	4.16e-06	8192
GCST90199621	rs12692101	T	A	-0.0812856	0.0159379	0.444305	3.39e-07	8192
GCST90199621	rs13026148	A	G	-0.0706059	0.0158653	0.378223	8.57e-06	8192
GCST90199621	rs73025372	G	A	0.157569	0.0346167	0.0515375	5.32e-06	8192
GCST90199621	rs115168226	G	A	-0.446554	0.097039	0.00618191	4.19e-06	8192
GCST90199621	rs10006723	T	G	0.170956	0.0345341	0.052858	7.41e-07	8192
GCST90199621	rs1511808	T	C	-0.0697692	0.0157378	0.615503	9.28e-06	8192
GCST90199621	rs7705826	G	T	0.199276	0.0204928	0.833702	2.38e-22	8192
GCST90199621	rs149235996	G	A	-0.56909	0.0700396	0.0120372	4.46e-16	8192
GCST90199621	rs72836546	T	C	-0.0906795	0.0180707	0.23482	5.22e-07	8192
GCST90199621	rs112819917	A	G	-0.438422	0.0855532	0.00817656	2.98e-07	8192
GCST90199621	rs13247874	T	C	-0.103668	0.0195859	0.190234	1.2e-07	8192
GCST90199621	rs78428648	A	G	0.179162	0.0400467	0.0377174	7.68e-06	8192
GCST90199621	rs79717472	G	A	-0.218081	0.0461728	0.0280471	2.32e-06	8192
GCST90199621	rs76187828	G	A	-0.117619	0.0264472	0.0930578	8.69e-06	8192
GCST90199621	rs10900223	C	T	-0.105448	0.0176162	0.250122	2.15e-09	8192
GCST90199621	rs10826332	A	T	-0.142187	0.0286481	0.0770596	6.93e-07	8192
GCST90199621	rs1171617	T	G	0.443332	0.0179927	0.770118	4.76e-134	8192
GCST90199621	rs138190991	A	T	-0.212246	0.0448917	0.0301671	2.27e-06	8192
GCST90199621	rs55775057	A	G	-0.0960378	0.0215564	0.150493	8.38e-06	8192
GCST90199621	rs2512510	A	G	-0.0870239	0.0186419	0.216759	3.04e-06	8192
GCST90199621	rs76638161	T	C	0.192728	0.0434891	0.0318954	9.35e-06	8192
GCST90199621	rs2625939	T	C	0.0859678	0.0183528	0.228206	2.81e-06	8192
GCST90199621	rs1765260	A	G	-0.0999797	0.0211507	0.153343	2.28e-06	8192
GCST90199621	rs11871125	T	C	0.072665	0.0157893	0.394949	4.18e-06	8192
GCST90199621	rs73006619	C	A	-0.168203	0.0368665	0.0466597	5.06e-06	8192
GCST90199622	rs72638543	T	C	0.185887	0.0404404	0.0417238	4.3e-06	7306
GCST90199622	rs9943251	A	G	0.0830144	0.0176575	0.315014	2.58e-06	7306
GCST90199622	rs149187032	A	G	-0.341939	0.0762734	0.0116664	7.36e-06	7306
GCST90199622	rs186382517	C	T	1.05299	0.215383	0.00144389	1.01e-06	7306
GCST90199622	rs141054369	T	C	-0.413333	0.0922709	0.00796594	7.48e-06	7306
GCST90199622	rs62192967	T	A	-0.163284	0.0362749	0.0543493	6.75e-06	7306
GCST90199622	rs113989462	G	C	0.298062	0.0656385	0.0159655	5.6e-06	7306
GCST90199622	rs9863931	T	C	-0.108363	0.0240017	0.132697	6.34e-06	7306
GCST90199622	rs149023824	G	A	0.721556	0.162488	0.00253668	8.97e-06	7306
GCST90199622	rs11749139	G	T	-0.191343	0.0427947	0.0382593	7.78e-06	7306
GCST90199622	rs73801273	T	C	0.243319	0.0511669	0.0261245	1.98e-06	7306
GCST90199622	rs117191976	T	G	0.561037	0.121863	0.00442784	4.15e-06	7306
GCST90199622	rs6468762	A	G	0.319567	0.068531	0.0144798	3.11e-06	7306
GCST90199622	rs11166865	A	C	-0.0846751	0.018635	0.700507	5.52e-06	7306
GCST90199622	rs181702052	C	G	0.703091	0.141266	0.00337001	6.46e-07	7306
GCST90199622	rs533126002	C	T	0.600846	0.132243	0.00384615	5.53e-06	7306
GCST90199622	rs2749463	C	G	-0.10725	0.022653	0.844828	2.2e-06	7306
GCST90199622	rs11625375	T	C	-0.204178	0.045214	0.965631	6.31e-06	7306
GCST90199622	rs11070230	G	A	-0.230238	0.0500968	0.971915	4.31e-06	7306
GCST90199622	rs62209511	T	C	-0.194544	0.0425626	0.0387693	4.86e-06	7306
GCST90199623	rs7525374	G	A	0.0950368	0.0212325	0.525656	7.6e-06	4641
GCST90199623	rs72670481	T	C	-0.287487	0.0506395	0.0444222	1.37e-08	4641
GCST90199623	rs79441497	G	A	0.282649	0.0627987	0.0274713	6.77e-06	4641
GCST90199623	rs147666382	A	G	-0.2699	0.0550729	0.0362508	9.55e-07	4641
GCST90199623	rs113410972	A	G	0.141264	0.0309121	0.135389	4.88e-06	4641
GCST90199623	rs9855944	A	G	0.0992769	0.0216311	0.360843	4.44e-06	4641
GCST90199623	rs62317587	C	A	-0.475907	0.103471	0.0101798	4.24e-06	4641
GCST90199623	rs75049736	G	A	-0.274871	0.0590191	0.0334302	3.2e-06	4641
GCST90199623	rs117257402	T	C	0.523098	0.106839	0.00954654	9.77e-07	4641
GCST90199623	rs150215008	T	C	-0.229438	0.0505115	0.044205	5.56e-06	4641
GCST90199623	rs150000891	T	G	-0.322444	0.0705527	0.0219792	4.87e-06	4641
GCST90199623	rs12340914	G	A	0.0942204	0.0211623	0.413842	8.5e-06	4641
GCST90199623	rs1360005	C	T	0.097467	0.0207116	0.510903	2.53e-06	4641
GCST90199623	rs72552153	A	G	-0.451935	0.0933029	0.0123004	1.27e-06	4641
GCST90199623	rs3741902	C	T	-0.113786	0.025745	0.201663	9.88e-06	4641
GCST90199623	rs1426466	C	T	-0.114917	0.0260009	0.801944	9.88e-06	4641
GCST90199623	rs75183407	T	C	-0.330457	0.0688133	0.0230852	1.57e-06	4641
GCST90199623	rs1230433	A	G	-0.105534	0.021612	0.655467	1.04e-06	4641
GCST90199623	rs1254839	G	A	-0.107757	0.0223276	0.322023	1.39e-06	4641
GCST90199623	rs3935534	C	G	-0.105364	0.0225011	0.682113	2.83e-06	4641
GCST90199623	rs78910814	C	T	-0.253193	0.055947	0.036	6.02e-06	4641
GCST90199623	rs112191400	T	C	-0.162748	0.0365529	0.0864496	8.49e-06	4641
GCST90199623	rs141782806	C	T	-0.367335	0.0795794	0.0169583	3.91e-06	4641
GCST90199623	rs6006574	C	G	0.285259	0.0623725	0.0282214	4.8e-06	4641
GCST90199624	rs6443435	C	T	0.0729509	0.0155727	0.555966	2.81e-06	8260
GCST90199624	rs114849156	A	G	0.19722	0.043393	0.0321241	5.49e-06	8260
GCST90199624	rs62326335	G	C	-0.0890288	0.0182274	0.236388	1.04e-06	8260
GCST90199624	rs1505993	T	C	-0.24093	0.0524855	0.0219714	4.42e-06	8260
GCST90199624	rs76464474	T	G	0.398426	0.0814489	0.00903651	1e-06	8260
GCST90199624	rs375709482	T	C	-0.255607	0.0555964	0.0190974	4.27e-06	8260
GCST90199624	rs3779084	G	A	0.0853795	0.0186386	0.212634	4.63e-06	8260
GCST90199624	rs10106654	C	A	0.0933587	0.0209933	0.15585	8.7e-06	8260
GCST90199624	rs10818729	C	T	-0.0744274	0.0165535	0.678724	6.92e-06	8260
GCST90199624	rs2886306	T	C	0.0716047	0.016209	0.645165	9.98e-06	8260
GCST90199624	rs7073480	C	T	0.121973	0.0241952	0.886196	4.63e-07	8260
GCST90199624	rs12782560	T	C	0.224836	0.049354	0.0246989	5.22e-06	8260
GCST90199624	rs1271526	T	C	0.0916728	0.0200283	0.824509	4.71e-06	8260
GCST90199624	rs16909710	T	C	-0.19262	0.0384132	0.0418998	5.32e-07	8260
GCST90199624	rs1038161	A	T	-0.0698072	0.0156983	0.396795	8.72e-06	8260
GCST90199624	rs56266656	G	A	0.222284	0.0498262	0.0243576	8.15e-06	8260
GCST90199624	rs138633790	A	G	-0.220573	0.0497508	0.0243022	9.27e-06	8260
GCST90199624	rs117019913	A	G	0.204165	0.0459125	0.0285926	8.71e-06	8260
GCST90199624	rs72770519	A	G	-0.0980699	0.0209321	0.162015	2.8e-06	8260
GCST90199624	rs72782456	G	A	-0.132885	0.0298174	0.0718974	8.33e-06	8260
GCST90199625	rs6706818	G	A	0.076177	0.0168437	0.297934	6.11e-06	8243
GCST90199625	rs146859626	C	T	-0.333664	0.0740513	0.0110218	6.61e-06	8243
GCST90199625	rs114588795	G	C	0.384825	0.0865739	0.00783813	8.79e-06	8243
GCST90199625	rs3138108	T	C	0.0870865	0.0182194	0.230257	1.75e-06	8243
GCST90199625	rs162588	A	G	0.0843917	0.0189141	0.212029	8.13e-06	8243
GCST90199625	rs114314137	G	A	-0.37398	0.0844596	0.0085003	9.51e-06	8243
GCST90199625	rs4862595	T	C	0.0750216	0.0167234	0.6944	7.26e-06	8243
GCST90199625	rs7708674	T	C	-0.13605	0.0295137	0.0742635	4.03e-06	8243
GCST90199625	rs1116046	T	A	-0.132929	0.0291497	0.0777355	5.11e-06	8243
GCST90199625	rs66676945	T	C	0.0997286	0.0200715	0.18189	6.74e-07	8243
GCST90199625	rs112196227	T	A	0.131339	0.0291534	0.0757631	6.63e-06	8243
GCST90199625	rs113966925	T	C	0.214979	0.0483488	0.0264921	8.73e-06	8243
GCST90199625	rs78631663	C	T	0.256598	0.0575554	0.0180649	8.26e-06	8243
GCST90199625	rs12216870	T	C	-0.256812	0.0555271	0.0196162	3.75e-06	8243
GCST90199625	rs74981086	A	G	-0.207867	0.044132	0.0321797	2.48e-06	8243
GCST90199625	rs1020048	C	A	-0.102991	0.0198761	0.809931	2.2e-07	8243
GCST90199625	rs76954145	T	C	-0.192677	0.0380845	0.0434198	4.21e-07	8243
GCST90199625	rs142260529	T	C	0.289855	0.0644979	0.0147077	6.99e-06	8243
GCST90199625	rs78762284	A	G	0.1179	0.0220764	0.14571	9.27e-08	8243
GCST90199625	rs12323117	C	T	-0.107817	0.0242782	0.11287	8.96e-06	8243
GCST90199625	rs7990044	G	A	0.0695317	0.0154663	0.510057	6.93e-06	8243
GCST90199625	rs112256623	A	G	-0.222873	0.0498876	0.0237401	7.91e-06	8243
GCST90199625	rs72924553	G	A	0.29059	0.0641031	0.0147202	5.81e-06	8243
GCST90199625	rs390784	T	G	0.076227	0.0154744	0.464723	8.39e-07	8243
GCST90199625	rs146902454	C	T	-0.222442	0.0421167	0.0354437	1.28e-07	8243
GCST90199625	rs57419073	A	G	-0.125118	0.0275801	0.0856622	5.72e-06	8243
GCST90199626	rs4654393	A	G	-0.0716015	0.0157954	0.43716	5.81e-06	7965
GCST90199626	rs1339135	G	A	-0.102275	0.0221736	0.142632	3.98e-06	7965
GCST90199626	rs4952404	T	C	0.0900816	0.0193387	0.209216	3.19e-06	7965
GCST90199626	rs55953511	A	G	0.260906	0.0506967	0.0251338	2.66e-07	7965
GCST90199626	rs354710	T	C	0.0973775	0.0160404	0.587063	1.27e-09	7965
GCST90199626	rs4148325	T	C	0.160369	0.0164451	0.326316	1.81e-22	7965
GCST90199626	rs142739097	G	A	-0.281069	0.0600788	0.0170605	2.89e-06	7965
GCST90199626	rs74323113	T	G	0.240073	0.0515337	0.0231871	3.18e-06	7965
GCST90199626	rs80253618	A	G	0.145764	0.0245961	0.114498	3.1e-09	7965
GCST90199626	rs62344716	A	G	-0.150456	0.0311209	0.065916	1.33e-06	7965
GCST90199626	rs189750460	C	T	0.201137	0.044222	0.0313286	5.41e-06	7965
GCST90199626	rs115107012	A	G	0.355674	0.0792725	0.00953162	7.23e-06	7965
GCST90199626	rs2762353	G	A	0.108263	0.0156013	0.556451	3.94e-12	7965
GCST90199626	rs117446717	G	A	0.337234	0.0755884	0.0107723	8.14e-06	7965
GCST90199626	rs610480	G	A	0.0847289	0.0185433	0.764105	4.89e-06	7965
GCST90199626	rs148768795	A	G	-0.343757	0.0773679	0.0102144	8.87e-06	7965
GCST90199626	rs41294573	T	C	0.148756	0.0320487	0.0615182	3.46e-06	7965
GCST90199626	rs76961499	T	C	-0.174429	0.0379757	0.0443616	4.37e-06	7965
GCST90199626	rs10901595	T	C	-0.0850013	0.0190317	0.205555	7.96e-06	7965
GCST90199626	rs11037948	C	G	-0.0757183	0.0157914	0.45907	1.63e-06	7965
GCST90199626	rs75152214	A	G	-0.1598	0.0360557	0.0494948	9.33e-06	7965
GCST90199626	rs117776343	C	A	-0.254301	0.0519299	0.0229805	9.73e-07	7965
GCST90199626	rs10518870	G	A	0.0728152	0.0159215	0.559125	4.8e-06	7965
GCST90199626	rs150456440	A	G	-0.207866	0.0469472	0.0283656	9.53e-06	7965
GCST90199626	rs8058114	A	G	0.0980895	0.0207577	0.167555	2.3e-06	7965
GCST90199626	rs13038820	A	G	-0.108314	0.0216513	0.152841	5.66e-07	7965
GCST90199627	rs182387902	T	C	-0.469348	0.0920617	0.0100683	3.43e-07	5606
GCST90199627	rs10168931	A	G	0.203073	0.02127	0.237802	1.33e-21	5606
GCST90199627	rs758072	T	G	0.171213	0.0359573	0.0731357	1.92e-06	5606
GCST90199627	rs6846979	G	A	0.101172	0.0223797	0.216337	6.16e-06	5606
GCST90199627	rs13184558	C	T	0.215007	0.0481609	0.038115	8.03e-06	5606
GCST90199627	rs149122905	G	A	0.414825	0.0905551	0.010359	4.63e-06	5606
GCST90199627	rs77556524	G	C	-0.335972	0.0714166	0.016622	2.55e-06	5606
GCST90199627	rs17360657	C	T	0.238255	0.0504986	0.0336427	2.38e-06	5606
GCST90199627	rs117299913	C	T	0.27471	0.0585098	0.0263158	2.66e-06	5606
GCST90199627	rs4960616	C	T	-0.187249	0.037458	0.06269	5.77e-07	5606
GCST90199627	rs145450037	C	A	-0.417245	0.0891187	0.0109299	2.84e-06	5606
GCST90199627	rs117790062	T	C	0.207108	0.0466507	0.0408473	9.01e-06	5606
GCST90199627	rs4430142	C	G	-0.395874	0.0878042	0.987774	6.53e-06	5606
GCST90199627	rs13296886	G	C	-0.158395	0.0335323	0.0835143	2.32e-06	5606
GCST90199627	rs77300395	T	C	0.268952	0.0583612	0.0258012	4.06e-06	5606
GCST90199627	rs80205778	A	G	0.467453	0.0945412	0.00948461	7.64e-07	5606
GCST90199627	rs2125440	G	C	0.0843011	0.0185782	0.526382	5.69e-06	5606
GCST90199627	rs76075534	T	C	-0.205346	0.0457631	0.0424259	7.22e-06	5606
GCST90199627	rs117413891	T	C	0.333876	0.0723372	0.016178	3.92e-06	5606
GCST90199627	rs62053878	T	C	-0.307882	0.0672143	0.0191106	4.64e-06	5606
GCST90199627	rs8084246	A	G	0.101796	0.02024	0.281514	4.92e-07	5606
GCST90199627	rs6507370	C	T	0.0923915	0.0189886	0.373838	1.14e-06	5606
GCST90199627	rs9981625	C	G	-0.0899526	0.0201886	0.372672	8.37e-06	5606
GCST90199628	rs114734560	T	C	-0.35764	0.076823	0.0102702	3.23e-06	8289
GCST90199628	rs7516441	A	G	0.109101	0.0246539	0.117381	9.63e-06	8289
GCST90199628	rs12138831	T	G	-0.223214	0.0486608	0.0257563	4.49e-06	8289
GCST90199628	rs2797978	C	T	0.120013	0.0263768	0.0929542	5.37e-06	8289
GCST90199628	rs72879030	C	G	-0.116576	0.0252142	0.106939	3.77e-06	8289
GCST90199628	rs752834	A	G	0.0925549	0.0194528	0.194184	1.96e-06	8289
GCST90199628	rs10181994	T	A	0.0821837	0.0169317	0.691427	1.21e-06	8289
GCST90199628	rs185076690	T	C	0.211694	0.0478147	0.0259039	9.54e-06	8289
GCST90199628	rs73035811	A	G	0.121144	0.0268809	0.0916234	6.58e-06	8289
GCST90199628	rs146846950	A	G	-0.535769	0.120898	0.00404492	9.35e-06	8289
GCST90199628	rs10014780	G	A	-0.0956574	0.0209224	0.159583	4.83e-06	8289
GCST90199628	rs75256283	A	T	0.156459	0.0328215	0.0592049	1.87e-06	8289
GCST90199628	rs1857803	C	T	-0.0823134	0.017447	0.265217	2.38e-06	8289
GCST90199628	rs2518573	G	T	0.0801615	0.017558	0.738791	4.98e-06	8289
GCST90199628	rs7746774	G	A	-0.10469	0.021704	0.144171	1.41e-06	8289
GCST90199628	rs117090299	C	T	-0.295449	0.0654447	0.0137094	6.35e-06	8289
GCST90199628	rs13234372	A	G	-0.0821865	0.0166991	0.309524	8.58e-07	8289
GCST90199628	rs17670800	A	G	0.0880673	0.0190393	0.205669	3.74e-06	8289
GCST90199628	rs10966648	T	C	-0.0937684	0.0178574	0.745054	1.51e-07	8289
GCST90199628	rs75782963	A	G	0.209933	0.0472735	0.0271103	8.96e-06	8289
GCST90199628	rs12553086	G	T	0.14967	0.0307172	0.0669778	1.1e-06	8289
GCST90199628	rs72997812	A	G	0.0913382	0.0202172	0.174747	6.25e-06	8289
GCST90199628	rs4142196	A	C	-0.0772398	0.0173893	0.739059	8.92e-06	8289
GCST90199628	rs9910668	C	A	0.0739981	0.0163504	0.675224	6.02e-06	8289
GCST90199628	rs11872731	A	G	0.135492	0.0304621	0.0719668	8.67e-06	8289
GCST90199628	rs149807477	T	C	-0.26129	0.0590671	0.0171107	9.71e-06	8289
GCST90199628	rs117771460	A	G	0.264482	0.0597176	0.0170496	9.47e-06	8289
GCST90199628	rs138750865	T	C	0.229043	0.0483745	0.0259304	2.19e-06	8289
GCST90199629	rs28631199	A	G	0.0807118	0.0179643	0.24412	7.03e-06	8212
GCST90199629	rs77692382	T	C	0.124343	0.0177226	0.249324	2.28e-12	8212
GCST90199629	rs74814187	T	C	0.158928	0.0336247	0.0546213	2.28e-06	8212
GCST90199629	rs3738976	T	C	-0.0972846	0.0213799	0.151338	5.36e-06	8212
GCST90199629	rs112779076	C	T	0.15285	0.0344046	0.0536218	8.88e-06	8212
GCST90199629	rs75158623	A	T	0.144058	0.0320058	0.0607305	6.76e-06	8212
GCST90199629	rs143156137	T	C	0.270431	0.059272	0.0166342	5.05e-06	8212
GCST90199629	rs74420163	T	C	0.18549	0.0409257	0.0368812	5.83e-06	8212
GCST90199629	rs192566258	A	T	-0.339794	0.0755404	0.0104651	6.85e-06	8212
GCST90199629	rs112211203	T	G	0.234246	0.0515822	0.0220984	5.59e-06	8212
GCST90199629	rs4715365	T	C	0.16235	0.0350163	0.0518449	3.54e-06	8212
GCST90199629	rs117793976	C	G	-0.352368	0.0785058	0.0095729	7.18e-06	8212
GCST90199629	rs9487777	C	G	-0.273645	0.0563802	0.0187874	1.21e-06	8212
GCST90199629	rs11773889	T	C	-0.0874834	0.0185441	0.221719	2.39e-06	8212
GCST90199629	rs117605274	G	A	0.325951	0.0691481	0.0127869	2.43e-06	8212
GCST90199629	rs11783515	G	A	-0.0742076	0.0165155	0.676129	7.02e-06	8212
GCST90199629	rs6981994	C	T	0.271135	0.0585165	0.0174872	3.6e-06	8212
GCST90199629	rs10816075	T	C	0.0973711	0.0205632	0.164771	2.19e-06	8212
GCST90199629	rs2015026	C	T	-0.0725261	0.0160143	0.372436	5.93e-06	8212
GCST90199629	rs665474	T	A	0.0744593	0.0168561	0.281624	9.99e-06	8212
GCST90199629	rs12800817	A	G	0.192118	0.0392089	0.0394753	9.59e-07	8212
GCST90199629	rs4980965	C	T	0.0708155	0.0158191	0.448602	7.58e-06	8212
GCST90199629	rs149395329	C	T	0.186141	0.0419148	0.035363	8.96e-06	8212
GCST90199629	rs116900994	T	C	0.163415	0.036324	0.0468293	6.83e-06	8212
GCST90199629	rs71468473	T	C	0.102458	0.0206861	0.166274	7.31e-07	8212
GCST90199629	rs9510701	T	C	0.173788	0.0386321	0.040562	6.84e-06	8212
GCST90199629	rs75275697	A	G	0.269422	0.060459	0.0162096	8.34e-06	8212
GCST90199629	rs141866706	C	T	-0.348062	0.0740522	0.0108575	2.6e-06	8212
GCST90199629	rs557700	C	T	0.0756793	0.016833	0.705143	6.93e-06	8212
GCST90199629	rs117568432	T	G	0.114159	0.0257192	0.0959356	9.05e-06	8212
GCST90199629	rs72803677	T	G	-0.301878	0.0649424	0.0142254	3.35e-06	8212
GCST90199629	rs16973477	G	A	0.0952092	0.0213323	0.151329	8.08e-06	8212
GCST90199629	rs8064391	G	A	-0.291489	0.0626721	0.984318	3.3e-06	8212
GCST90199630	rs7526830	C	T	0.11933	0.0256291	0.113773	3.22e-06	7059
GCST90199630	rs76318294	G	T	-0.131138	0.029682	0.084973	9.96e-06	7059
GCST90199630	rs72825080	C	T	-0.15323	0.0342299	0.0592908	7.59e-06	7059
GCST90199630	rs76447789	G	A	-0.443571	0.0992982	0.00680658	7.93e-06	7059
GCST90199630	rs3856733	G	C	-0.0881978	0.0180229	0.300579	9.9e-07	7059
GCST90199630	rs1604572	G	C	-0.0886552	0.0174741	0.317746	3.91e-07	7059
GCST90199630	rs2632709	C	A	0.104046	0.0228286	0.148365	5.17e-06	7059
GCST90199630	rs189587	A	G	0.0806004	0.0164433	0.432367	9.5e-07	7059
GCST90199630	rs145721291	T	C	0.453464	0.100866	0.00662204	6.93e-06	7059
GCST90199630	rs180982609	C	T	-0.500304	0.112894	0.0051231	9.35e-06	7059
GCST90199630	rs73057725	A	G	0.222167	0.0444899	0.0350404	5.92e-07	7059
GCST90199630	rs76151544	G	A	-0.249151	0.0549946	0.0227109	5.89e-06	7059
GCST90199630	rs148515684	A	G	0.329495	0.0697969	0.0138573	2.35e-06	7059
GCST90199630	rs3809205	C	T	0.182025	0.0399238	0.0434628	5.13e-06	7059
GCST90199630	rs150248294	A	G	-0.377677	0.080216	0.0102142	2.5e-06	7059
GCST90199630	rs112192402	A	G	0.227703	0.0474027	0.0311454	1.56e-06	7059
GCST90199630	rs78580580	C	A	-0.294915	0.0614523	0.017728	1.59e-06	7059
GCST90199630	rs8001043	C	T	-0.0811984	0.0177149	0.693867	4.57e-06	7059
GCST90199630	rs76379382	T	C	-0.160195	0.0358753	0.054898	7.99e-06	7059
GCST90199630	rs59532339	T	A	0.461097	0.0539542	0.0235728	1.27e-17	7059
GCST90199630	rs7196912	T	C	0.225688	0.0462149	0.0315558	1.04e-06	7059
GCST90199630	rs188124348	C	T	0.358611	0.0731176	0.0125871	9.36e-07	7059
GCST90199630	rs16943430	A	G	-0.199229	0.0444659	0.034759	7.45e-06	7059
GCST90199630	rs6566598	C	T	-0.206029	0.0456208	0.966004	6.3e-06	7059
GCST90199630	rs117291585	T	C	0.241913	0.052514	0.0241775	4.09e-06	7059
GCST90199630	rs1057157	C	T	0.0763559	0.0171254	0.356179	8.25e-06	7059
GCST90199631	rs6754181	C	T	0.0910083	0.0204779	0.840543	8.82e-06	8257
GCST90199631	rs7660693	C	T	0.0791272	0.0148481	0.497027	9.87e-08	8257
GCST90199631	rs77291466	C	T	-0.12259	0.0272328	0.0806922	6.75e-06	8257
GCST90199631	rs12716450	T	C	0.295968	0.065473	0.0128564	6.17e-06	8257
GCST90199631	rs34372879	C	T	-0.0947061	0.0213272	0.148723	8.97e-06	8257
GCST90199631	rs56107485	C	A	-0.154962	0.0310005	0.0606153	5.77e-07	8257
GCST90199631	rs62524533	A	G	-0.110404	0.0244676	0.101178	6.41e-06	8257
GCST90199631	rs183718435	A	C	-0.411296	0.091854	0.0067402	7.54e-06	8257
GCST90199631	rs11791075	T	A	-0.0841116	0.0179331	0.752536	2.73e-06	8257
GCST90199631	rs58729469	T	C	0.101193	0.0201862	0.159259	5.36e-07	8257
GCST90199631	rs145992024	T	C	-0.347476	0.0734813	0.0102986	2.26e-06	8257
GCST90199631	rs142461926	G	A	-0.220081	0.0468793	0.026332	2.67e-06	8257
GCST90199631	rs116943713	G	A	0.209966	0.0460722	0.0274457	5.18e-06	8257
GCST90199631	rs142174598	C	G	-0.420915	0.0935419	0.00644455	6.8e-06	8257
GCST90199631	rs77876488	T	C	-0.177185	0.0350913	0.0472576	4.44e-07	8257
GCST90199631	rs6055350	C	G	-0.215685	0.0396894	0.962906	5.5e-08	8257
GCST90199631	rs58693102	A	G	-0.187799	0.0414491	0.0331267	5.88e-06	8257
GCST90199632	rs116626434	A	G	-0.149526	0.0320676	0.0721524	3.12e-06	7099
GCST90199632	rs79983252	A	C	0.236427	0.0486249	0.0301043	1.16e-06	7099
GCST90199632	rs138430505	C	T	0.285026	0.0624394	0.0178748	5e-06	7099
GCST90199632	rs17026163	T	C	-0.223964	0.0470413	0.032701	1.93e-06	7099
GCST90199632	rs75583177	G	A	-0.145169	0.032432	0.0701345	7.6e-06	7099
GCST90199632	rs76501568	T	C	-0.267429	0.0587195	0.02066	5.25e-06	7099
GCST90199632	rs13089230	A	G	0.0825424	0.0175787	0.621953	2.66e-06	7099
GCST90199632	rs10004542	G	A	0.0814848	0.0176888	0.340258	4.09e-06	7099
GCST90199632	rs298392	T	C	0.087711	0.0186612	0.28972	2.6e-06	7099
GCST90199632	rs115272033	C	T	-0.170179	0.0381431	0.0492451	8.14e-06	7099
GCST90199632	rs628038	C	T	-0.0783007	0.0170337	0.386617	4.29e-06	7099
GCST90199632	rs10945808	T	C	-0.130904	0.0285309	0.0976838	4.47e-06	7099
GCST90199632	rs10247649	G	A	-0.0826258	0.0178465	0.344838	3.66e-06	7099
GCST90199632	rs143000803	T	A	0.368352	0.0789907	0.0112878	3.11e-06	7099
GCST90199632	rs117483011	A	G	-0.157832	0.0354548	0.0595121	8.52e-06	7099
GCST90199632	rs2468877	A	T	-0.0762559	0.0170977	0.56753	8.2e-06	7099
GCST90199632	rs142959592	T	C	-0.373738	0.0817952	0.0106022	4.9e-06	7099
GCST90199632	rs77798428	A	G	-0.318661	0.0614021	0.0184793	2.11e-07	7099
GCST90199632	rs142997067	G	C	0.608221	0.134166	0.00388473	5.81e-06	7099
GCST90199632	rs9948951	A	G	-0.0971868	0.0214343	0.184827	5.78e-06	7099
GCST90199632	rs141660852	T	C	0.228649	0.0493121	0.029224	3.54e-06	7099
GCST90199632	rs146593632	T	C	0.370018	0.0815327	0.010688	5.67e-06	7099
GCST90199632	rs540278823	C	T	-0.210344	0.047106	0.0322306	7.99e-06	7099
GCST90199633	rs145406199	A	G	0.37263	0.0837642	0.0101441	8.64e-06	6902
GCST90199633	rs848290	T	A	-0.165088	0.0330302	0.068549	5.79e-07	6902
GCST90199633	rs189725310	T	C	-0.167962	0.0363969	0.0547126	3.94e-06	6902
GCST90199633	rs7616744	A	G	-0.0876962	0.0198179	0.223816	9.64e-06	6902
GCST90199633	rs11705994	T	C	0.218723	0.0493421	0.0297142	9.3e-06	6902
GCST90199633	rs4689177	T	C	0.108829	0.023723	0.144896	4.49e-06	6902
GCST90199633	rs34357043	G	T	0.266628	0.0551228	0.0233082	1.32e-06	6902
GCST90199633	rs4695288	T	C	0.200323	0.0453191	0.965304	9.86e-06	6902
GCST90199633	rs78440527	G	A	0.199278	0.0447114	0.0359116	8.31e-06	6902
GCST90199633	rs10008401	C	T	0.0800086	0.0170477	0.609542	2.69e-06	6902
GCST90199633	rs9313297	G	A	0.0991772	0.0219344	0.172813	6.14e-06	6902
GCST90199633	rs9406110	A	G	-0.0894199	0.0200898	0.229681	8.55e-06	6902
GCST90199633	rs539316238	T	C	-0.273918	0.059083	0.0202821	3.55e-06	6902
GCST90199633	rs6923178	G	C	0.121756	0.025941	0.119895	2.68e-06	6902
GCST90199633	rs6914551	C	T	-0.366135	0.0791195	0.011276	3.7e-06	6902
GCST90199633	rs141183746	C	A	0.161019	0.0364413	0.0572184	9.93e-06	6902
GCST90199633	rs17738405	C	T	-0.193637	0.0395206	0.0453877	9.6e-07	6902
GCST90199633	rs146529314	G	T	0.336938	0.0697181	0.0147642	1.35e-06	6902
GCST90199633	rs140580838	A	G	0.308493	0.0695392	0.0145645	9.15e-06	6902
GCST90199633	rs148863405	C	G	0.798698	0.178207	0.00217928	7.4e-06	6902
GCST90199633	rs12555229	G	C	-0.0955533	0.0196317	0.250852	1.13e-06	6902
GCST90199633	rs35904890	T	C	-0.227287	0.0499103	0.0284364	5.27e-06	6902
GCST90199633	rs11158833	G	A	-0.0922378	0.0196709	0.759084	2.74e-06	6902
GCST90199633	rs72777931	A	G	0.336072	0.0690214	0.0147465	1.12e-06	6902
GCST90199633	rs1551619	T	C	-0.0957862	0.0197795	0.230903	1.28e-06	6902
GCST90199633	rs117499033	G	A	0.30721	0.0691456	0.0142545	8.87e-06	6902
GCST90199633	rs191920017	A	G	-0.399312	0.0879247	0.00922782	5.58e-06	6902
GCST90199634	rs139663065	T	C	0.281865	0.0631701	0.0148944	8.12e-06	8128
GCST90199634	rs55700529	A	G	0.292762	0.0593343	0.0170546	8.05e-07	8128
GCST90199634	rs76751577	A	G	0.322064	0.0713328	0.0116681	6.33e-06	8128
GCST90199634	rs78818599	G	T	-0.215533	0.0487937	0.0250279	1e-05	8128
GCST90199634	rs9341222	C	T	0.230094	0.0513898	0.0234238	7.56e-06	8128
GCST90199634	rs144429282	T	C	0.387083	0.0705729	0.0119106	4.14e-08	8128
GCST90199634	rs12499749	A	G	0.176873	0.0364889	0.0455162	1.25e-06	8128
GCST90199634	rs75233276	T	C	0.347685	0.0782868	0.00972787	8.95e-06	8128
GCST90199634	rs1040519	G	A	-0.0818991	0.0168315	0.708369	1.14e-06	8128
GCST90199634	rs1330804	A	G	-0.0735292	0.0164301	0.405292	7.63e-06	8128
GCST90199634	rs73248769	C	T	0.397814	0.0842519	0.00837335	2.34e-06	8128
GCST90199634	rs73429419	T	C	-0.0978899	0.0214524	0.150779	5.04e-06	8128
GCST90199634	rs117462872	G	A	0.286413	0.0645828	0.014046	9.21e-06	8128
GCST90199634	rs140233308	T	G	0.320974	0.0719087	0.0116409	8.06e-06	8128
GCST90199634	rs999856	A	G	-0.215444	0.0485076	0.0257376	8.94e-06	8128
GCST90199634	rs10877499	C	T	0.085716	0.0188366	0.212153	5.35e-06	8128
GCST90199634	rs41322846	C	G	0.113555	0.0256097	0.0998263	9.25e-06	8128
GCST90199634	rs532070914	C	T	0.625391	0.138228	0.00309636	6.06e-06	8128
GCST90199634	rs661331	T	A	0.112287	0.025189	0.103335	8.28e-06	8128
GCST90199634	rs17533872	T	C	0.0752854	0.0158196	0.424131	1.95e-06	8128
GCST90199634	rs1502069	T	C	-0.0811985	0.0181157	0.764257	7.39e-06	8128
GCST90199634	rs9559451	C	T	-0.0752947	0.0165065	0.664775	5.08e-06	8128
GCST90199634	rs3819547	C	G	-0.124927	0.0272675	0.0878938	4.62e-06	8128
GCST90199634	rs58374597	A	T	0.610277	0.0609732	0.0158799	1.39e-23	8128
GCST90199634	rs6495304	A	G	0.266767	0.0475445	0.973048	2.01e-08	8128
GCST90199634	rs3885951	G	A	0.578606	0.0249628	0.0990508	7.47e-119	8128
GCST90199634	rs74582811	G	A	0.227003	0.0458676	0.0289046	7.46e-07	8128
GCST90199634	rs12901358	C	T	0.070543	0.0157671	0.387751	7.67e-06	8128
GCST90199634	rs113983401	C	G	0.161297	0.0354213	0.0498823	5.27e-06	8128
GCST90199634	rs115469488	A	G	-0.663355	0.14407	0.00284936	4.14e-06	8128
GCST90199635	rs191187061	T	C	-0.304207	0.0586874	0.0178844	2.18e-07	7925
GCST90199635	rs112307471	A	G	-0.238964	0.0506661	0.0250225	2.4e-06	7925
GCST90199635	rs75223710	T	C	-0.219819	0.0494675	0.0257673	8.84e-06	7925
GCST90199635	rs145409686	C	T	-0.550427	0.120275	0.0041228	4.73e-06	7925
GCST90199635	rs17767728	C	T	0.0909404	0.0194777	0.194635	3.03e-06	7925
GCST90199635	rs74432647	T	C	0.150663	0.0304065	0.0724275	7.23e-07	7925
GCST90199635	rs78674307	G	T	-0.150826	0.0340435	0.0557029	9.41e-06	7925
GCST90199635	rs77831208	T	C	0.249552	0.0549664	0.0208412	5.62e-06	7925
GCST90199635	rs187719086	T	C	-0.29344	0.0662578	0.0137168	9.48e-06	7925
GCST90199635	rs146175767	T	C	-0.121342	0.0264241	0.0945706	4.39e-06	7925
GCST90199635	rs116511059	T	C	0.400938	0.0799895	0.0094268	5.38e-07	7925
GCST90199635	rs73478203	G	A	0.0825426	0.0184542	0.230375	7.72e-06	7925
GCST90199635	rs147941428	G	A	-0.340237	0.0690333	0.0130043	8.28e-07	7925
GCST90199635	rs13283163	A	G	0.170526	0.0347529	0.0526149	9.26e-07	7925
GCST90199635	rs141685561	T	C	-0.143423	0.0298661	0.0739347	1.57e-06	7925
GCST90199635	rs2186671	G	A	-0.0760014	0.016068	0.448059	2.25e-06	7925
GCST90199635	rs9510299	C	G	-0.0736478	0.01656	0.359614	8.69e-06	7925
GCST90199635	rs79970883	T	C	-0.195098	0.03888	0.042993	5.22e-07	7925
GCST90199635	rs112423294	A	G	-0.402137	0.0883872	0.00782144	5.37e-06	7925
GCST90199635	rs12929353	A	G	-0.396283	0.0827237	0.00898891	1.66e-06	7925
GCST90199635	rs148153141	G	A	-0.27871	0.0551887	0.0199163	4.42e-07	7925
GCST90199635	rs34927101	T	C	0.294909	0.0587005	0.0178774	5.06e-07	7925
GCST90199635	rs62058082	T	C	-0.105084	0.0220071	0.168677	1.8e-06	7925
GCST90199635	rs112264683	C	T	0.368503	0.0824753	0.00914634	7.89e-06	7925
GCST90199635	rs10073658	G	A	0.104011	0.0231405	0.136043	6.97e-06	7925
GCST90199635	rs143985394	G	A	-0.240823	0.0541185	0.0216392	8.59e-06	7925
GCST90199635	rs4812445	G	A	-0.0994662	0.0192108	0.253933	2.25e-07	7925
GCST90199636	rs9988529	C	T	-0.180183	0.036929	0.042129	1.07e-06	8244
GCST90199636	rs79435381	A	G	-0.166018	0.0368091	0.0418438	6.48e-06	8244
GCST90199636	rs61825638	T	C	0.130031	0.0171027	0.246402	2.89e-14	8244
GCST90199636	rs55709807	A	G	0.178987	0.0395664	0.0356445	6.08e-06	8244
GCST90199636	rs6440053	A	T	0.0964971	0.0204102	0.842367	2.27e-06	8244
GCST90199636	rs9821445	C	T	0.0994985	0.0206581	0.147783	1.46e-06	8244
GCST90199636	rs116794445	A	G	-0.322608	0.0709539	0.0110504	5.45e-06	8244
GCST90199636	rs10516101	T	C	-0.123617	0.0269608	0.0812102	4.54e-06	8244
GCST90199636	rs17240098	T	G	0.148969	0.0327399	0.0553582	5.36e-06	8244
GCST90199636	rs17287314	A	T	-0.0741746	0.0165025	0.297359	6.97e-06	8244
GCST90199636	rs10216901	T	C	-0.092585	0.0153069	0.372432	1.46e-09	8244
GCST90199636	rs55879891	A	C	0.101148	0.0215999	0.137167	2.83e-06	8244
GCST90199636	rs72761290	A	C	0.135722	0.0286233	0.0752681	2.12e-06	8244
GCST90199636	rs6481144	C	A	-0.21192	0.0450635	0.971072	2.57e-06	8244
GCST90199636	rs10883982	C	A	-0.0787528	0.0174501	0.22765	6.39e-06	8244
GCST90199636	rs11055387	C	G	-0.145349	0.0321909	0.0566212	6.33e-06	8244
GCST90199636	rs3184504	C	T	-0.108142	0.0148104	0.513669	2.84e-13	8244
GCST90199636	rs75973738	A	T	-0.194072	0.0374159	0.0423521	2.14e-07	8244
GCST90199636	rs35223481	A	T	-0.105966	0.0235442	0.112435	6.77e-06	8244
GCST90199636	rs9933330	T	C	-0.103406	0.0193124	0.180459	8.58e-08	8244
GCST90199636	rs72789484	A	G	-0.144555	0.0325854	0.0546991	9.16e-06	8244
GCST90199636	rs6540080	A	G	-0.107927	0.0164258	0.287217	5.01e-11	8244
GCST90199636	rs4843270	A	C	0.205627	0.0165261	0.265349	1.53e-35	8244
GCST90199636	rs9909552	G	C	0.0692728	0.0155536	0.37961	8.44e-06	8244
GCST90199636	rs34519073	A	G	0.071803	0.0160729	0.311375	7.92e-06	8244
GCST90199637	rs12070599	A	G	-0.0833283	0.0173446	0.31028	1.55e-06	7802
GCST90199637	rs79132971	A	C	0.132736	0.0296366	0.0725952	7.51e-06	7802
GCST90199637	rs10168931	A	G	0.123014	0.0183105	0.224014	1.84e-11	7802
GCST90199637	rs148804382	A	C	0.395956	0.0769657	0.0103166	2.68e-07	7802
GCST90199637	rs76105072	C	T	0.178385	0.0390113	0.0402336	4.82e-06	7802
GCST90199637	rs186654219	A	G	0.36491	0.0767441	0.0103212	1.99e-06	7802
GCST90199637	rs187543759	C	T	-0.329606	0.0734255	0.0110081	7.16e-06	7802
GCST90199637	rs10872573	C	T	-0.0805091	0.0174765	0.723072	4.09e-06	7802
GCST90199637	rs148895950	G	T	-0.297994	0.0670282	0.0133051	8.76e-06	7802
GCST90199637	rs10957056	C	A	0.087937	0.0197421	0.191407	8.42e-06	7802
GCST90199637	rs116233634	G	A	0.279475	0.0616153	0.0158761	5.74e-06	7802
GCST90199637	rs12554315	A	T	0.155318	0.0339765	0.0556449	4.85e-06	7802
GCST90199637	rs4336667	A	G	-0.0726878	0.0157023	0.567883	3.67e-06	7802
GCST90199637	rs2265815	G	A	0.0912856	0.0200603	0.820119	5.35e-06	7802
GCST90199637	rs10762589	T	C	-0.0883667	0.017702	0.752636	5.98e-07	7802
GCST90199637	rs2803552	C	T	-0.205145	0.0419759	0.96381	1.02e-06	7802
GCST90199637	rs60665648	C	T	-0.261085	0.0554528	0.0195022	2.5e-06	7802
GCST90199637	rs7154858	C	T	0.0944413	0.0212157	0.155615	8.53e-06	7802
GCST90199637	rs28690110	T	C	-0.0796679	0.017735	0.256755	7.05e-06	7802
GCST90199637	rs10854172	C	T	0.116341	0.01969	0.187765	3.45e-09	7802
GCST90199638	rs72650882	C	T	0.193643	0.0400346	0.0394383	1.32e-06	8201
GCST90199638	rs56704741	C	T	-0.104833	0.0165102	0.344183	2.16e-10	8201
GCST90199638	rs149344982	A	G	0.321236	0.0677323	0.0133024	2.11e-06	8201
GCST90199638	rs1780318	T	A	0.448805	0.0333781	0.943146	3.24e-41	8201
GCST90199638	rs6695630	G	C	-0.110939	0.0235356	0.12601	2.43e-06	8201
GCST90199638	rs138201625	C	G	0.330102	0.0688063	0.0129099	1.61e-06	8201
GCST90199638	rs16840029	A	G	0.170339	0.0376776	0.0445551	6.16e-06	8201
GCST90199638	rs72852030	T	C	0.269297	0.0591747	0.0168581	5.34e-06	8201
GCST90199638	rs149000340	T	C	-0.283142	0.059454	0.0174881	1.91e-06	8201
GCST90199638	rs162416	G	T	0.0765529	0.0172667	0.289002	9.27e-06	8201
GCST90199638	rs113971921	T	C	0.0971709	0.0213914	0.166028	5.56e-06	8201
GCST90199638	rs79393239	T	C	-0.213038	0.0470789	0.0279306	6.04e-06	8201
GCST90199638	rs337370	T	C	-0.0731129	0.0158083	0.519666	3.75e-06	8201
GCST90199638	rs143671553	G	A	-0.236422	0.0500149	0.0235791	2.28e-06	8201
GCST90199638	rs118174096	T	C	-0.281275	0.06139	0.0158449	4.61e-06	8201
GCST90199638	rs4709324	C	T	-0.0959369	0.0210023	0.171541	4.93e-06	8201
GCST90199638	rs6945869	T	C	-0.18358	0.0411328	0.0389125	8.08e-06	8201
GCST90199638	rs3750309	G	T	0.0779824	0.015705	0.455985	6.85e-07	8201
GCST90199638	rs12770630	T	C	-0.115058	0.0235144	0.12587	9.93e-07	8201
GCST90199638	rs118152300	T	G	0.167422	0.0374675	0.0451781	7.88e-06	8201
GCST90199638	rs73499488	G	C	0.248377	0.0518527	0.0231351	1.67e-06	8201
GCST90199638	rs11603769	C	G	0.229614	0.0511828	0.0240741	7.25e-06	8201
GCST90199638	rs117110311	C	G	0.488462	0.106255	0.005377	4.28e-06	8201
GCST90199638	rs7968044	C	A	-0.0992173	0.022321	0.140581	8.79e-06	8201
GCST90199638	rs75198564	G	A	0.0914908	0.0201541	0.180152	5.64e-06	8201
GCST90199638	rs7319463	A	G	-0.217628	0.0465571	0.0285504	2.95e-06	8201
GCST90199638	rs10521085	T	C	-0.113394	0.0249262	0.108586	5.39e-06	8201
GCST90199638	rs537609697	G	A	-0.424592	0.0873416	0.00853513	1.17e-06	8201
GCST90199638	rs74622263	G	A	-0.148881	0.0334532	0.0567904	8.57e-06	8201
GCST90199638	rs186366783	A	T	0.2955	0.0524575	0.0223242	1.77e-08	8201
GCST90199638	rs186970614	C	G	0.354048	0.07965	0.00966006	8.79e-06	8201
GCST90199639	rs3765719	C	T	0.126601	0.0281066	0.0864132	6.66e-06	8256
GCST90199639	rs61774831	A	C	0.317674	0.0703736	0.0119251	6.36e-06	8256
GCST90199639	rs490379	C	A	-0.133215	0.0219505	0.136264	1.29e-09	8256
GCST90199639	rs7530513	A	G	0.397623	0.0144873	0.50267	7.7e-166	8256
GCST90199639	rs61798917	A	G	0.0769112	0.0155656	0.382142	7.77e-07	8256
GCST90199639	rs7563086	T	C	0.14342	0.0297498	0.0697089	1.43e-06	8256
GCST90199639	rs9878908	T	C	-0.086292	0.0187632	0.795375	4.25e-06	8256
GCST90199639	rs150565193	T	C	-0.248798	0.0546598	0.0195122	5.32e-06	8256
GCST90199639	rs116793365	G	A	-0.300561	0.0670653	0.0127972	7.41e-06	8256
GCST90199639	rs145281230	G	A	-0.439015	0.0738951	0.0105506	2.83e-09	8256
GCST90199639	rs28410020	C	G	0.0844789	0.0176684	0.255178	1.74e-06	8256
GCST90199639	rs2315488	A	G	-0.0871675	0.0184136	0.220711	2.2e-06	8256
GCST90199639	rs72933650	T	C	0.132911	0.0300497	0.0722807	9.73e-06	8256
GCST90199639	rs72943057	C	T	-0.219653	0.0494957	0.0234716	9.09e-06	8256
GCST90199639	rs10277377	T	C	0.116516	0.0256952	0.0950995	5.77e-06	8256
GCST90199639	rs149262976	C	T	0.405513	0.0885376	0.00729306	4.65e-06	8256
GCST90199639	rs1441770	A	G	-0.0757838	0.0157461	0.399513	1.49e-06	8256
GCST90199639	rs2805103	A	T	0.0969957	0.0168381	0.70863	8.39e-09	8256
GCST90199639	rs148327605	T	C	0.137958	0.0306471	0.0658858	6.75e-06	8256
GCST90199639	rs4150575	T	C	0.107027	0.0165673	0.688358	1.05e-10	8256
GCST90199639	rs10774021	T	C	0.194878	0.0158871	0.651353	1.37e-34	8256
GCST90199639	rs146849590	C	A	-0.504435	0.114153	0.00444851	9.92e-06	8256
GCST90199639	rs11076256	T	C	0.714384	0.0271182	0.0774033	6.12e-153	8256
GCST90199639	rs143277630	T	C	-0.312217	0.0355437	0.0475578	1.58e-18	8256
GCST90199639	rs183176218	A	T	-0.173245	0.0390076	0.0392564	8.94e-06	8256
GCST90199639	rs12601778	T	C	-0.107145	0.0153104	0.434368	2.59e-12	8256
GCST90199639	rs11672362	T	C	0.184489	0.0415283	0.0352009	8.89e-06	8256
GCST90199639	rs2229742	C	G	0.116801	0.0254704	0.0999389	4.52e-06	8256
GCST90199640	rs3737704	C	A	-0.450808	0.0141416	0.55384	1e-200	8144
GCST90199640	rs11260738	A	G	-0.0674824	0.014947	0.508619	6.34e-06	8144
GCST90199640	rs12145688	G	T	0.0783759	0.01516	0.404815	2.34e-07	8144
GCST90199640	rs11580678	T	G	-0.0749203	0.0161818	0.329111	3.66e-06	8144
GCST90199640	rs57389554	A	G	-0.14118	0.0313033	0.0592876	6.48e-06	8144
GCST90199640	rs114708452	T	C	0.193902	0.039056	0.0385138	6.88e-07	8144
GCST90199640	rs151040866	A	G	-0.159233	0.0326279	0.0549247	1.06e-06	8144
GCST90199640	rs13107325	T	C	0.131282	0.0286355	0.0736144	4.55e-06	8144
GCST90199640	rs6556949	T	C	0.0747603	0.0167779	0.300935	8.35e-06	8144
GCST90199640	rs7380998	G	A	-0.179866	0.0385778	0.961782	3.13e-06	8144
GCST90199640	rs13163650	G	A	0.0793781	0.0168637	0.726177	2.51e-06	8144
GCST90199640	rs61287921	A	G	-0.307334	0.06837	0.0120779	6.95e-06	8144
GCST90199640	rs706151	G	A	0.0669338	0.0149986	0.467889	8.09e-06	8144
GCST90199640	rs150629268	T	G	0.220045	0.0478751	0.0254143	4.3e-06	8144
GCST90199640	rs140852306	T	C	-0.128618	0.0280679	0.0768229	4.6e-06	8144
GCST90199640	rs11787780	T	C	0.0743765	0.0165161	0.285195	6.69e-06	8144
GCST90199640	rs72632963	C	T	-0.272225	0.0611352	0.0149686	8.47e-06	8144
GCST90199640	rs7969761	T	C	0.0903542	0.0151665	0.545855	2.56e-09	8144
GCST90199640	rs61991622	A	G	0.139752	0.0309457	0.0647691	6.3e-06	8144
GCST90199640	rs45622433	A	G	-0.392152	0.0846735	0.00786531	3.63e-06	8144
GCST90199640	rs112807038	T	C	0.185925	0.0407482	0.0345951	5.05e-06	8144
GCST90199640	rs77951681	C	T	0.101923	0.021744	0.138948	2.77e-06	8144
GCST90199641	rs12092559	T	G	-0.106219	0.0234488	0.118985	5.9e-06	7988
GCST90199641	rs111273747	G	A	0.349979	0.0761519	0.010158	4.31e-06	7988
GCST90199641	rs140946796	G	T	0.373006	0.0808908	0.00899371	4e-06	7988
GCST90199641	rs1561398	T	C	-0.0832245	0.0178383	0.252229	3.08e-06	7988
GCST90199641	rs62391856	T	C	0.0882028	0.0192251	0.215529	4.48e-06	7988
GCST90199641	rs9491556	T	C	0.419107	0.0935382	0.00679673	7.44e-06	7988
GCST90199641	rs117910752	G	A	0.185814	0.0381401	0.0415035	1.11e-06	7988
GCST90199641	rs141615044	A	C	0.336958	0.0744002	0.010653	5.93e-06	7988
GCST90199641	rs10898981	C	A	0.0773381	0.0164678	0.678023	2.65e-06	7988
GCST90199641	rs189957470	T	C	-0.288782	0.0611897	0.0160574	2.36e-06	7988
GCST90199641	rs6539427	C	T	-0.0846334	0.0184289	0.220234	4.38e-06	7988
GCST90199641	rs1959120	T	A	-0.071683	0.0156366	0.426814	4.56e-06	7988
GCST90199641	rs12050756	G	A	0.199795	0.0437976	0.0314485	5.07e-06	7988
GCST90199641	rs150551895	T	C	0.264587	0.0586271	0.0176136	6.39e-06	7988
GCST90199641	rs7510321	C	T	0.0811601	0.0183015	0.771942	9.22e-06	7988
GCST90199641	rs73231674	G	T	-0.140286	0.031236	0.0645404	7.08e-06	7988
GCST90199641	rs116932970	C	A	0.16785	0.0379049	0.042454	9.5e-06	7988
GCST90199642	rs3845611	G	T	-0.104901	0.0226947	0.13437	3.8e-06	8128
GCST90199642	rs2744764	T	C	0.117358	0.0259235	0.0960564	5.98e-06	8128
GCST90199642	rs72688441	A	G	-0.603321	0.0335227	0.0538338	2.04e-72	8128
GCST90199642	rs12144476	C	T	0.222626	0.0482583	0.0264037	3.96e-06	8128
GCST90199642	rs74995512	A	G	-0.331117	0.0720991	0.0113902	4.38e-06	8128
GCST90199642	rs13100424	G	C	0.294562	0.0550166	0.0200999	8.6e-08	8128
GCST90199642	rs1420467	A	G	0.0920482	0.0191097	0.792493	1.46e-06	8128
GCST90199642	rs73248229	G	T	-0.190145	0.0417423	0.0358819	5.23e-06	8128
GCST90199642	rs115232717	G	A	-0.516457	0.0995462	0.0059106	2.12e-07	8128
GCST90199642	rs111534509	A	G	0.157601	0.034992	0.0533091	6.67e-06	8128
GCST90199642	rs186730428	G	A	-0.0721017	0.0158572	0.377822	5.44e-06	8128
GCST90199642	rs144424724	T	C	-0.331572	0.0738799	0.0110974	7.19e-06	8128
GCST90199642	rs80012250	G	A	-0.164302	0.0363521	0.0478994	6.19e-06	8128
GCST90199642	rs60688348	C	A	0.0788168	0.0175391	0.263264	7e-06	8128
GCST90199642	rs77703857	T	C	0.191571	0.0432535	0.0350223	9.47e-06	8128
GCST90199642	rs73217598	A	G	0.307856	0.0648737	0.0144704	2.08e-06	8128
GCST90199642	rs113682909	C	G	-0.405067	0.0804974	0.00939639	4.85e-07	8128
GCST90199642	rs2186050	C	G	-0.0781457	0.0165737	0.355675	2.42e-06	8128
GCST90199642	rs142220999	T	C	0.334271	0.0744908	0.0109313	7.21e-06	8128
GCST90199642	rs7903429	T	C	0.0970626	0.0205295	0.170385	2.27e-06	8128
GCST90199642	rs117587050	C	T	0.301156	0.0631777	0.015144	1.87e-06	8128
GCST90199642	rs77987208	C	T	-0.117677	0.0227397	0.132946	2.28e-07	8128
GCST90199642	rs572823378	A	C	-0.268394	0.0590763	0.0173521	5.54e-06	8128
GCST90199642	rs73317157	A	G	-0.122647	0.0273357	0.0875741	7.23e-06	8128
GCST90199642	rs183901354	T	C	-0.901248	0.188913	0.00166482	1.84e-06	8128
GCST90199642	rs192431765	C	G	0.406925	0.0876599	0.00788428	3.45e-06	8128
GCST90199642	rs145095548	C	A	0.524916	0.112951	0.00468731	3.36e-06	8128
GCST90199642	rs72722075	T	C	-0.141262	0.0235479	0.123722	1.99e-09	8128
GCST90199642	rs7190382	T	A	-0.0809751	0.0163858	0.643304	7.74e-07	8128
GCST90199642	rs34552467	C	A	0.0748839	0.0166187	0.329207	6.61e-06	8128
GCST90199642	rs62058095	C	G	-0.355229	0.07998	0.00930835	8.93e-06	8128
GCST90199642	rs12967772	T	C	0.114477	0.0245399	0.885377	3.09e-06	8128
GCST90199642	rs7252227	T	G	-0.0705068	0.0155659	0.581229	5.91e-06	8128
GCST90199642	rs12625462	A	G	0.100419	0.0222218	0.141742	6.21e-06	8128
GCST90199642	rs13046014	C	G	0.143955	0.0298658	0.0710291	1.44e-06	8128
GCST90199642	rs111422112	C	T	0.342769	0.075336	0.010822	5.37e-06	8128
GCST90199642	rs117035597	A	C	-0.164258	0.0368759	0.0453645	8.41e-06	8128
GCST90199643	rs146174820	A	G	-0.286214	0.0611534	0.0197154	2.87e-06	6877
GCST90199643	rs2290258	C	A	0.124683	0.0274227	0.106372	5.45e-06	6877
GCST90199643	rs3132031	C	G	0.136212	0.0306465	0.083724	8.81e-06	6877
GCST90199643	rs73153108	T	C	0.230561	0.0515713	0.027794	7.8e-06	6877
GCST90199643	rs60930884	G	T	-0.127602	0.028606	0.0979532	8.17e-06	6877
GCST90199643	rs115480587	G	A	-0.243568	0.0535613	0.024909	5.43e-06	6877
GCST90199643	rs13101279	A	G	0.0770005	0.0172893	0.608785	8.44e-06	6877
GCST90199643	rs7687207	G	A	0.0783161	0.0172861	0.548944	5.88e-06	6877
GCST90199643	rs55917677	T	C	0.0908851	0.0199131	0.234824	5.02e-06	6877
GCST90199643	rs80078071	A	G	0.0973519	0.0216891	0.191709	7.17e-06	6877
GCST90199643	rs62448268	A	G	0.0953227	0.0205955	0.206154	3.69e-06	6877
GCST90199643	rs76962381	T	C	-0.10889	0.0207547	0.207403	1.55e-07	6877
GCST90199643	rs75878687	C	G	0.274662	0.0617298	0.0193798	8.61e-06	6877
GCST90199643	rs74927400	T	C	0.330046	0.0678883	0.0157956	1.16e-06	6877
GCST90199643	rs2155345	T	G	-0.0810837	0.0182146	0.318609	8.52e-06	6877
GCST90199643	rs9514591	C	T	-0.0820086	0.0184498	0.299417	8.79e-06	6877
GCST90199643	rs2351511	T	C	0.322661	0.0724084	0.985905	8.35e-06	6877
GCST90199643	rs7403557	G	A	0.101229	0.019175	0.731422	1.3e-07	6877
GCST90199643	rs115155467	G	A	-0.460446	0.0942028	0.00815257	1.02e-06	6877
GCST90199643	rs118040844	A	T	0.429065	0.0950748	0.00810253	6.39e-06	6877
GCST90199644	rs6669746	A	G	0.0701676	0.0154489	0.483722	5.57e-06	8137
GCST90199644	rs2628473	C	G	0.0753681	0.0169935	0.306775	9.2e-06	8137
GCST90199644	rs115810418	T	A	0.173537	0.0370651	0.0458835	2.84e-06	8137
GCST90199644	rs72870405	A	T	-0.15323	0.0326215	0.0614672	2.64e-06	8137
GCST90199644	rs35155698	C	T	0.0750576	0.0169732	0.300798	9.77e-06	8137
GCST90199644	rs13065149	T	G	-0.0774221	0.0160933	0.416893	1.5e-06	8137
GCST90199644	rs79880362	T	C	0.146943	0.0295016	0.0745231	6.33e-07	8137
GCST90199644	rs6878843	T	G	0.11814	0.0259449	0.0981603	5.28e-06	8137
GCST90199644	rs116892987	A	G	-0.329003	0.0711461	0.0122552	3.76e-06	8137
GCST90199644	rs6569661	G	A	-0.0859588	0.0178126	0.726404	1.39e-06	8137
GCST90199644	rs62462718	A	G	-0.0777005	0.0173769	0.317824	7.77e-06	8137
GCST90199644	rs2529273	T	C	0.101541	0.0178971	0.726808	1.4e-08	8137
GCST90199644	rs12549440	T	C	0.0794261	0.0165038	0.34769	1.49e-06	8137
GCST90199644	rs117966480	C	A	-0.322677	0.0654721	0.0145231	8.29e-07	8137
GCST90199644	rs144661998	A	G	0.0958879	0.0213092	0.159529	6.8e-06	8137
GCST90199644	rs147824813	G	T	0.298848	0.0673004	0.0136067	8.97e-06	8137
GCST90199644	rs7485735	C	T	-0.0794824	0.0175283	0.686925	5.77e-06	8137
GCST90199644	rs12431055	T	C	0.128412	0.0287893	0.0798941	8.18e-06	8137
GCST90199644	rs150576152	G	A	0.207064	0.0456525	0.0301517	5.74e-06	8137
GCST90199644	rs566861268	A	G	0.519125	0.115771	0.00457129	7.32e-06	8137
GCST90199644	rs6497692	T	C	0.0748062	0.0156289	0.431385	1.7e-06	8137
GCST90199644	rs11657948	A	G	0.119169	0.026931	0.0951605	9.64e-06	8137
GCST90199644	rs11653172	G	A	-0.0719812	0.0161773	0.507309	8.61e-06	8137
GCST90199644	rs56113850	C	T	-0.105914	0.0155754	0.576193	1.05e-11	8137
GCST90199644	rs62205691	A	G	-0.282897	0.0634126	0.0153181	8.15e-06	8137
GCST90199644	rs139776	T	C	-0.0834689	0.0169698	0.332129	8.71e-07	8137
GCST90199644	rs113666924	A	G	-0.199128	0.043086	0.0343297	3.81e-06	8137
GCST90199645	rs553719	C	T	0.147306	0.0328968	0.937921	7.54e-06	8200
GCST90199645	rs114371828	T	C	-0.267108	0.0601557	0.0166605	8.98e-06	8200
GCST90199645	rs1594297	A	G	0.224925	0.0505211	0.974516	8.5e-06	8200
GCST90199645	rs116020639	C	T	-0.316022	0.0623683	0.0157528	4.04e-07	8200
GCST90199645	rs112388569	T	C	-0.298781	0.0671713	0.0132667	8.67e-06	8200
GCST90199645	rs140759816	A	T	-0.186302	0.0405924	0.0375843	4.44e-06	8200
GCST90199645	rs34099891	T	G	-0.0824109	0.0174244	0.26108	2.25e-06	8200
GCST90199645	rs74489311	A	T	-1.12714	0.240369	0.00103899	2.74e-06	8200
GCST90199645	rs77082173	T	C	0.201076	0.0453441	0.030454	9.23e-06	8200
GCST90199645	rs4148714	C	A	-0.125867	0.027082	0.0913027	3.36e-06	8200
GCST90199645	rs73202647	C	T	-0.109072	0.0238233	0.121515	4.69e-06	8200
GCST90199645	rs73328382	A	C	-0.490215	0.101636	0.00586941	1.41e-06	8200
GCST90199645	rs186185553	T	C	-0.255397	0.0568661	0.0190144	7.08e-06	8200
GCST90199645	rs115520044	A	G	0.330168	0.0606751	0.0166095	5.28e-08	8200
GCST90199645	rs62027288	C	T	0.0759955	0.0156247	0.460441	1.15e-06	8200
GCST90199645	rs183574340	A	G	-0.415375	0.0834702	0.00850881	6.48e-07	8200
GCST90199645	rs2108740	A	C	-0.169235	0.0373631	0.0446539	5.91e-06	8200
GCST90199645	rs145444661	T	C	-0.329336	0.0679412	0.0131884	1.25e-06	8200
GCST90199645	rs76051019	A	G	-0.23203	0.0487058	0.0258336	1.9e-06	8200
GCST90199645	rs5997787	C	T	0.0735554	0.0159581	0.55684	4.04e-06	8200
GCST90199646	rs3861695	T	C	-0.0760413	0.0169127	0.683305	6.92e-06	8013
GCST90199646	rs522708	G	A	-0.0822705	0.0169917	0.283475	1.29e-06	8013
GCST90199646	rs187258635	T	C	-0.236251	0.0532573	0.0215081	9.16e-06	8013
GCST90199646	rs72824920	C	T	0.192917	0.0371937	0.0442895	2.14e-07	8013
GCST90199646	rs12471344	A	G	-0.204526	0.0425454	0.0351109	1.53e-06	8013
GCST90199646	rs72950259	G	T	0.409958	0.0917044	0.00712767	7.81e-06	8013
GCST90199646	rs77380220	A	G	0.222387	0.0486142	0.0258828	4.77e-06	8013
GCST90199646	rs73217253	A	G	-0.160981	0.0328036	0.0584083	9.23e-07	8013
GCST90199646	rs147503040	A	G	0.240882	0.0486921	0.0254653	7.54e-07	8013
GCST90199646	rs79188489	T	G	0.343904	0.0751315	0.0106531	4.71e-06	8013
GCST90199646	rs62362979	G	A	0.273101	0.0610391	0.0161857	7.67e-06	8013
GCST90199646	rs62621664	T	G	0.265359	0.0575444	0.0182409	4e-06	8013
GCST90199646	rs375709482	T	C	-0.273576	0.0557177	0.0191874	9.11e-07	8013
GCST90199646	rs10097464	C	T	-0.0715199	0.015626	0.441401	4.72e-06	8013
GCST90199646	rs1041350	C	T	0.0994006	0.0208627	0.162725	1.89e-06	8013
GCST90199646	rs1010664	C	T	0.200004	0.0431905	0.0324447	3.64e-06	8013
GCST90199646	rs77091748	T	C	0.25787	0.0580381	0.0181761	8.87e-06	8013
GCST90199646	rs76930336	A	C	-0.202699	0.0432874	0.0324797	2.83e-06	8013
GCST90199646	rs113812650	T	C	-0.420894	0.0921	0.00708375	4.88e-06	8013
GCST90199646	rs9572022	G	A	-0.0758655	0.0155994	0.568464	1.15e-06	8013
GCST90199646	rs117167763	T	C	0.594305	0.13274	0.00338685	7.56e-06	8013
GCST90199646	rs72645867	A	G	0.162441	0.0331451	0.0602902	9.54e-07	8013
GCST90199646	rs75476920	C	T	-0.0942693	0.0212045	0.15625	8.76e-06	8013
GCST90199646	rs9959080	A	G	-0.0926697	0.0194371	0.807333	1.86e-06	8013
GCST90199646	rs10153505	G	T	-0.109387	0.02296	0.854558	1.9e-06	8013
GCST90199646	rs367715	G	A	0.0721685	0.0160673	0.348675	7.07e-06	8013
GCST90199646	rs2833465	T	C	-0.110209	0.023061	0.12614	1.76e-06	8013
GCST90199646	rs6010005	C	G	0.229928	0.05	0.0237352	4.25e-06	8013
GCST90199647	rs10902695	T	C	-0.0834655	0.018084	0.274212	3.92e-06	7822
GCST90199647	rs72793907	G	A	-0.274555	0.0606691	0.0174664	6.03e-06	7822
GCST90199647	rs1388182	T	C	-0.155876	0.0349153	0.0561395	8.03e-06	7822
GCST90199647	rs114110478	C	G	0.142487	0.0303158	0.0759902	2.6e-06	7822
GCST90199647	rs75723819	A	C	-0.211336	0.0468234	0.0308404	6.38e-06	7822
GCST90199647	rs75870478	T	C	-0.281468	0.0600974	0.0183091	2.82e-06	7822
GCST90199647	rs67360043	A	T	0.0886627	0.0196537	0.210393	6.44e-06	7822
GCST90199647	rs258831	G	C	-0.0982197	0.0220943	0.172656	8.77e-06	7822
GCST90199647	rs116926604	C	T	-0.276332	0.0591917	0.0187757	3.04e-06	7822
GCST90199647	rs79361921	A	G	-0.232926	0.0470132	0.0295007	7.25e-07	7822
GCST90199647	rs17428030	G	A	0.136372	0.0301283	0.0811424	6e-06	7822
GCST90199647	rs12259905	T	C	0.155223	0.0305894	0.0731332	3.89e-07	7822
GCST90199647	rs4615950	T	C	-0.0738501	0.0164924	0.399028	7.54e-06	7822
GCST90199647	rs34804482	C	T	-0.242551	0.0527985	0.0234865	4.35e-06	7822
GCST90199647	rs643104	C	T	-0.0815481	0.017458	0.336783	3e-06	7822
GCST90199647	rs74069834	G	A	-0.270594	0.0611119	0.0173385	9.52e-06	7822
GCST90199647	rs7323950	G	A	-0.0792948	0.0174912	0.669651	5.8e-06	7822
GCST90199647	rs116572946	T	C	-0.278367	0.060805	0.0176742	4.69e-06	7822
GCST90199647	rs79542551	G	A	-0.328871	0.0716904	0.0127102	4.49e-06	7822
GCST90199647	rs115520044	A	G	0.322722	0.0619626	0.016898	1.91e-07	7822
GCST90199647	rs75095637	C	A	0.140865	0.0309814	0.0721271	5.45e-06	7822
GCST90199647	rs180968112	A	G	-0.313019	0.0708522	0.0133062	9.97e-06	7822
GCST90199647	rs74526939	G	A	-0.20014	0.0441667	0.0338003	5.86e-06	7822
GCST90199647	rs149370966	A	G	-0.270438	0.0600696	0.0180128	6.73e-06	7822
GCST90199647	rs2245730	C	A	-0.0787472	0.0162537	0.435058	1.27e-06	7822
GCST90199648	rs526600	A	T	-0.303655	0.0557783	0.980668	5.21e-08	8139
GCST90199648	rs7536190	A	T	0.113912	0.0241326	0.886879	2.36e-06	8139
GCST90199648	rs2800798	A	G	0.079919	0.0176597	0.245431	6.03e-06	8139
GCST90199648	rs28429046	T	A	0.0877134	0.0190478	0.218221	4.13e-06	8139
GCST90199648	rs219151	C	G	-0.0930985	0.0192478	0.803761	1.32e-06	8139
GCST90199648	rs139280007	C	G	-0.241187	0.0534709	0.0208697	6.46e-06	8139
GCST90199648	rs4988235	A	G	0.125118	0.015516	0.646606	7.4e-16	8139
GCST90199648	rs138882034	C	T	-0.40062	0.0847491	0.00797971	2.28e-06	8139
GCST90199648	rs147071339	G	A	-0.72443	0.15567	0.0024003	3.26e-06	8139
GCST90199648	rs6444144	T	C	0.0750138	0.0155373	0.601673	1.38e-06	8139
GCST90199648	rs5026374	A	T	0.0705329	0.0155202	0.580627	5.5e-06	8139
GCST90199648	rs112766573	T	C	0.149694	0.033745	0.055333	9.16e-06	8139
GCST90199648	rs78394231	C	T	0.116636	0.0258071	0.0970646	6.2e-06	8139
GCST90199648	rs118097969	A	C	0.254382	0.0574857	0.0178351	9.64e-06	8139
GCST90199648	rs185053832	A	C	-0.376359	0.0796429	0.00916021	2.29e-06	8139
GCST90199648	rs11976181	C	T	-0.132448	0.0208369	0.817748	2.07e-10	8139
GCST90199648	rs55646821	A	C	0.150169	0.0310105	0.936148	1.28e-06	8139
GCST90199648	rs868427	C	T	-0.103914	0.0229285	0.130862	5.84e-06	8139
GCST90199648	rs138306161	T	C	-0.308695	0.069429	0.0122087	8.74e-06	8139
GCST90199648	rs117813792	G	A	-0.331071	0.0662852	0.0136799	5.89e-07	8139
GCST90199648	rs111517692	A	G	0.186098	0.0389448	0.0399656	1.77e-06	8139
GCST90199648	rs16923778	T	C	-0.364422	0.0717318	0.0114964	3.77e-07	8139
GCST90199648	rs16936434	A	G	-0.144243	0.0325739	0.0583838	9.5e-06	8139
GCST90199648	rs11219784	C	T	-0.29621	0.0635149	0.0145213	3.11e-06	8139
GCST90199648	rs72670617	G	T	-0.109981	0.0239503	0.120487	4.39e-06	8139
GCST90199648	rs116855721	A	G	0.235097	0.0504828	0.0228932	3.21e-06	8139
GCST90199648	rs10152997	C	T	-0.0762043	0.0152829	0.552011	6.16e-07	8139
GCST90199648	rs34278530	C	T	0.0966945	0.020462	0.16675	2.29e-06	8139
GCST90199648	rs77283946	A	C	-0.552741	0.0562598	0.0189905	8.81e-23	8139
GCST90199648	rs116139938	T	G	-0.267495	0.0444913	0.0309995	1.83e-09	8139
GCST90199648	rs2638281	G	A	0.0758197	0.015228	0.588573	6.39e-07	8139
GCST90199648	rs190533843	G	A	-0.402017	0.0838446	0.00831678	1.63e-06	8139
GCST90199648	rs11912766	A	G	-3.06436	0.685923	0.000123047	7.91e-06	8139
GCST90199649	rs11121795	T	C	-0.178874	0.0395199	0.0377603	6.01e-06	8134
GCST90199649	rs112957492	C	T	-0.195795	0.0157253	0.338891	1.38e-35	8134
GCST90199649	rs74988287	C	T	-0.366432	0.0770971	0.0099395	2.01e-06	8134
GCST90199649	rs10188669	A	G	-0.0671657	0.0151226	0.51141	8.94e-06	8134
GCST90199649	rs115307528	G	A	-0.299834	0.0666202	0.0131579	6.77e-06	8134
GCST90199649	rs2712421	T	G	0.0732419	0.0160311	0.655887	4.91e-06	8134
GCST90199649	rs400810	G	A	0.128883	0.0270407	0.0862856	1.88e-06	8134
GCST90199649	rs34542491	T	C	0.0896599	0.0199692	0.175664	7.13e-06	8134
GCST90199649	rs140033739	A	G	-0.166275	0.0351807	0.0496511	2.29e-06	8134
GCST90199649	rs3812316	G	C	-0.136926	0.023095	0.121888	3.05e-09	8134
GCST90199649	rs60417901	T	C	-0.226606	0.051098	0.0227329	9.22e-06	8134
GCST90199649	rs141701630	T	C	0.317893	0.0698624	0.012135	5.36e-06	8134
GCST90199649	rs72697217	C	G	0.139809	0.031174	0.0714189	7.3e-06	8134
GCST90199649	rs174560	C	T	-0.263536	0.0162451	0.306967	3.5e-59	8134
GCST90199649	rs964184	C	G	-0.194744	0.0224871	0.868833	4.71e-18	8134
GCST90199649	rs2269938	G	C	-0.104296	0.0203216	0.166874	2.86e-07	8134
GCST90199649	rs112843621	G	A	-0.366363	0.0780364	0.0095679	2.67e-06	8134
GCST90199649	rs80195574	A	G	-0.221346	0.0471492	0.0272033	2.67e-06	8134
GCST90199649	rs1532085	G	A	-0.0917612	0.0157522	0.623614	5.7e-09	8134
GCST90199649	rs79608464	A	G	0.25749	0.0562381	0.01871	4.68e-06	8134
GCST90199649	rs77960347	G	A	0.479876	0.0634052	0.0143349	3.78e-14	8134
GCST90199649	rs7241918	T	G	0.132894	0.0200029	0.826708	3.06e-11	8134
GCST90199649	rs66466742	T	C	-0.189746	0.0383851	0.0402441	7.68e-07	8134
GCST90199649	rs157595	G	A	0.0939248	0.0158609	0.599898	3.18e-09	8134
GCST90199649	rs626283	G	C	0.174476	0.0155831	0.562667	4.24e-29	8134
GCST90199650	rs34380016	G	A	-0.0666468	0.0146285	0.437266	5.21e-06	8233
GCST90199650	rs190002061	A	G	-0.265524	0.058646	0.0150532	5.97e-06	8233
GCST90199650	rs62154332	T	C	0.118683	0.0265768	0.0765673	7.98e-06	8233
GCST90199650	rs7617388	G	A	-0.0945532	0.0213736	0.857589	9.7e-06	8233
GCST90199650	rs185272650	T	C	-0.300455	0.067736	0.0112236	9.18e-06	8233
GCST90199650	rs1354368	G	A	-0.072441	0.0148179	0.64522	1.01e-06	8233
GCST90199650	rs11950935	C	T	-0.0798371	0.0178954	0.194657	8.15e-06	8233
GCST90199650	rs73782967	A	G	-0.152997	0.0316953	0.0546588	1.39e-06	8233
GCST90199650	rs1867457	C	T	-0.102015	0.0229082	0.111679	8.46e-06	8233
GCST90199650	rs113392484	C	T	0.318007	0.0686372	0.0109306	3.6e-06	8233
GCST90199650	rs117078442	A	G	-0.209946	0.046984	0.024059	7.88e-06	8233
GCST90199650	rs145909629	A	G	0.321487	0.0589415	0.0147347	4.92e-08	8233
GCST90199650	rs2472509	G	T	0.07003	0.0152695	0.326865	4.51e-06	8233
GCST90199650	rs2997922	T	C	0.185074	0.0156931	0.709362	4.22e-32	8233
GCST90199650	rs142582686	T	G	0.164806	0.0355849	0.0429166	3.63e-06	8233
GCST90199650	rs11598287	A	G	0.0749453	0.0160157	0.30454	2.88e-06	8233
GCST90199650	rs75333405	C	T	-0.170317	0.0384177	0.0356968	9.28e-06	8233
GCST90199650	rs2794660	T	C	0.0949183	0.0213333	0.140026	8.61e-06	8233
GCST90199650	rs61674325	T	C	-0.0679091	0.0151389	0.329491	7.27e-06	8233
GCST90199650	rs1255731	C	T	-0.0753124	0.0168771	0.236978	8.1e-06	8233
GCST90199650	rs148403098	T	C	0.167538	0.0359224	0.0411829	3.1e-06	8233
GCST90199650	rs139117506	C	A	-0.175748	0.0379139	0.0370029	3.56e-06	8233
GCST90199650	rs11647808	A	C	0.212473	0.0262875	0.0790114	6.34e-16	8233
GCST90199650	rs35021400	A	C	-0.0820587	0.0174559	0.214409	2.59e-06	8233
GCST90199650	rs142009207	C	G	-0.118055	0.0266692	0.0765238	9.57e-06	8233
GCST90199650	rs150393758	T	C	0.172921	0.0390292	0.0355126	9.4e-06	8233
GCST90199650	rs19009	C	T	-0.0637423	0.0143515	0.428307	8.93e-06	8233
GCST90199651	rs12129379	T	G	0.0929219	0.0196733	0.17895	2.32e-06	8279
GCST90199651	rs181031465	T	C	0.282577	0.0630184	0.0138364	7.32e-06	8279
GCST90199651	rs3731644	C	T	0.110271	0.0242799	0.100677	5.58e-06	8279
GCST90199651	rs11715464	G	A	-0.068416	0.0152901	0.380725	7.66e-06	8279
GCST90199651	rs11709701	T	C	0.0724482	0.0158802	0.315498	5.06e-06	8279
GCST90199651	rs11930628	G	A	0.123625	0.0261218	0.0880354	2.22e-06	8279
GCST90199651	rs1018091	C	T	0.0675472	0.0146699	0.457063	4.14e-06	8279
GCST90199651	rs77207094	C	T	-0.248645	0.0546737	0.0186215	5.42e-06	8279
GCST90199651	rs8523	A	G	-0.0784228	0.0147676	0.429891	1.09e-07	8279
GCST90199651	rs187828726	G	T	-0.221919	0.0487912	0.023446	5.41e-06	8279
GCST90199651	rs73045049	A	G	-0.182777	0.040097	0.0352002	5.16e-06	8279
GCST90199651	rs34736275	A	G	0.0734802	0.0160133	0.327588	4.46e-06	8279
GCST90199651	rs139278946	A	T	-0.209975	0.0460257	0.026335	5.06e-06	8279
GCST90199651	rs13268878	G	A	-0.0830568	0.0187327	0.207876	9.26e-06	8279
GCST90199651	rs117676889	C	T	0.194787	0.0430833	0.0302902	6.15e-06	8279
GCST90199651	rs148894582	G	A	-0.292453	0.0652677	0.0129169	7.44e-06	8279
GCST90199651	rs174603	A	G	-0.0936123	0.015879	0.318542	3.74e-09	8279
GCST90199651	rs145325641	A	G	-0.229959	0.047234	0.0247183	1.12e-06	8279
GCST90199651	rs143268031	G	A	0.479847	0.104216	0.00507707	4.14e-06	8279
GCST90199651	rs73500833	T	C	-0.271564	0.0598372	0.0153501	5.67e-06	8279
GCST90199651	rs144230997	T	A	-0.321529	0.0691608	0.0116734	3.34e-06	8279
GCST90199651	rs1934826	A	G	-0.065497	0.0148097	0.454628	9.75e-06	8279
GCST90199651	rs9545715	C	G	-0.0728917	0.0151593	0.553703	1.52e-06	8279
GCST90199651	rs6564915	G	T	0.101809	0.0218657	0.856833	3.22e-06	8279
GCST90199652	rs2055570	G	A	-0.135106	0.0304665	0.927349	9.23e-06	8055
GCST90199652	rs1354034	C	T	0.138779	0.0159732	0.609726	3.68e-18	8055
GCST90199652	rs78453362	A	G	0.154741	0.0347262	0.0541305	8.35e-06	8055
GCST90199652	rs78365257	C	G	-0.294515	0.065059	0.0146308	5.99e-06	8055
GCST90199652	rs6871550	C	T	0.0882151	0.0195516	0.205068	6.42e-06	8055
GCST90199652	rs12652405	A	T	-0.185696	0.041852	0.0360831	9.12e-06	8055
GCST90199652	rs154803	A	T	0.228935	0.0506099	0.975691	6.08e-06	8055
GCST90199652	rs9277341	C	T	-0.0774887	0.0166568	0.310012	3.29e-06	8055
GCST90199652	rs55731338	A	G	-0.21443	0.0462655	0.0289729	3.57e-06	8055
GCST90199652	rs17831607	G	A	-0.106904	0.0224635	0.139338	1.95e-06	8055
GCST90199652	rs13234046	A	G	-0.0842069	0.0189265	0.223223	8.62e-06	8055
GCST90199652	rs138806707	C	T	-0.258703	0.0555882	0.0200426	3.26e-06	8055
GCST90199652	rs118096873	A	G	-0.330974	0.0743846	0.0110821	8.61e-06	8055
GCST90199652	rs80312835	G	A	0.296795	0.0661347	0.0139821	7.2e-06	8055
GCST90199652	rs117022836	T	C	-0.228706	0.0457893	0.0293313	5.89e-07	8055
GCST90199652	rs7161063	G	C	-0.188363	0.0410966	0.0367098	4.57e-06	8055
GCST90199652	rs72761668	G	A	-0.173508	0.0382524	0.0422211	5.74e-06	8055
GCST90199652	rs55823223	A	G	-0.10594	0.0217392	0.150056	1.1e-06	8055
GCST90199652	rs12965592	C	G	-0.109671	0.0247405	0.113639	9.3e-06	8055
GCST90199652	rs75129304	G	T	-0.0846584	0.0188206	0.223247	6.85e-06	8055
GCST90199652	rs56058673	T	C	-0.155282	0.0336363	0.0591344	3.9e-06	8055
GCST90199653	rs148311684	A	G	-0.303145	0.0683667	0.0126404	9.25e-06	8271
GCST90199653	rs2996477	C	T	0.131699	0.0294263	0.924975	7.62e-06	8271
GCST90199653	rs114128846	A	G	0.147692	0.031243	0.064399	2.28e-06	8271
GCST90199653	rs79682447	A	G	-0.189114	0.0384282	0.0406628	8.6e-07	8271
GCST90199653	rs28867983	G	A	0.0850279	0.019173	0.201939	9.22e-06	8271
GCST90199653	rs4698782	C	T	-0.0728829	0.0154847	0.439682	2.52e-06	8271
GCST90199653	rs12331085	A	G	-0.0932487	0.0176113	0.264501	1.19e-07	8271
GCST90199653	rs4975528	A	G	0.0782659	0.0173632	0.27399	6.56e-06	8271
GCST90199653	rs147325198	A	G	0.312097	0.065423	0.014061	1.84e-06	8271
GCST90199653	rs9349828	C	T	0.073257	0.0164631	0.312933	8.6e-06	8271
GCST90199653	rs116926922	T	G	0.200887	0.0425847	0.0329258	2.39e-06	8271
GCST90199653	rs10868484	C	T	0.0967565	0.0211482	0.160135	4.76e-06	8271
GCST90199653	rs4485089	G	A	-0.080974	0.0179663	0.243905	6.58e-06	8271
GCST90199653	rs79292294	G	T	0.217589	0.0488736	0.0254391	8.5e-06	8271
GCST90199653	rs17583806	A	G	0.13245	0.0289892	0.0741304	4.9e-06	8271
GCST90199653	rs2676379	G	C	0.0709062	0.0153401	0.534699	3.8e-06	8271
GCST90199653	rs28704912	A	C	0.130285	0.0272362	0.0874939	1.72e-06	8271
GCST90199653	rs142273297	A	G	0.275401	0.0618858	0.0154583	8.58e-06	8271
GCST90199654	rs114830966	A	G	-0.351981	0.0784625	0.0106575	7.26e-06	7840
GCST90199654	rs72799346	T	G	-0.243234	0.0539023	0.0217669	6.41e-06	7840
GCST90199654	rs10194878	C	T	0.0812524	0.0177378	0.283725	4.63e-06	7840
GCST90199654	rs1503609	A	G	0.073513	0.0166079	0.352215	9.58e-06	7840
GCST90199654	rs115087674	T	A	-0.308828	0.0689018	0.0133803	7.39e-06	7840
GCST90199654	rs9370260	C	T	0.0811845	0.01711	0.682724	2.09e-06	7840
GCST90199654	rs150604675	T	C	-0.211642	0.0468436	0.0306812	6.24e-06	7840
GCST90199654	rs78574673	G	T	0.228458	0.0504438	0.0254724	5.93e-06	7840
GCST90199654	rs118105917	T	C	-0.385059	0.0868612	0.00843666	9.29e-06	7840
GCST90199654	rs7787264	A	T	-0.112899	0.0255469	0.110708	9.9e-06	7840
GCST90199654	rs13243315	C	T	-0.0931508	0.020119	0.205073	3.66e-06	7840
GCST90199654	rs150047778	C	T	-0.357145	0.0775345	0.0108029	4.1e-06	7840
GCST90199654	rs79361921	A	G	-0.22819	0.0472548	0.029188	1.37e-06	7840
GCST90199654	rs78607630	G	A	-0.253719	0.0518432	0.0241997	9.88e-07	7840
GCST90199654	rs11599254	T	C	0.137987	0.0286132	0.0840498	1.42e-06	7840
GCST90199654	rs10509810	G	A	-0.0767333	0.0163837	0.408098	2.82e-06	7840
GCST90199654	rs143167061	T	C	-0.255726	0.057744	0.0194548	9.48e-06	7840
GCST90199654	rs11032948	T	C	0.0933967	0.0187015	0.245032	5.91e-07	7840
GCST90199654	rs643104	C	T	-0.081713	0.0174577	0.336248	2.86e-06	7840
GCST90199654	rs17653722	T	G	-0.0950999	0.0212194	0.170187	7.4e-06	7840
GCST90199654	rs75467050	T	C	-0.181124	0.0407723	0.0391705	8.9e-06	7840
GCST90199654	rs34563893	C	T	-0.343882	0.0708587	0.012781	1.22e-06	7840
GCST90199654	rs2274148	T	C	0.199304	0.0441846	0.0333248	6.46e-06	7840
GCST90199654	rs7326993	G	A	-0.0721645	0.0163342	0.532382	9.96e-06	7840
GCST90199654	rs115520044	A	G	0.30686	0.0617075	0.0170535	6.6e-07	7840
GCST90199654	rs28491088	C	A	0.0994323	0.0223294	0.15482	8.47e-06	7840
GCST90199654	rs112492033	A	G	-0.270033	0.0581759	0.0190433	3.46e-06	7840
GCST90199654	rs62017761	G	T	-0.0738812	0.0158913	0.4716	3.33e-06	7840
GCST90199654	rs10459799	G	C	-0.103929	0.0224526	0.147324	3.68e-06	7840
GCST90199654	rs57526497	C	A	-0.154204	0.0338631	0.940958	5.27e-06	7840
GCST90199654	rs77866717	C	T	-0.153486	0.0346997	0.0564862	9.72e-06	7840
GCST90199654	rs56113850	C	T	-0.111197	0.0159364	0.573947	3e-12	7840
GCST90199654	rs2245730	C	A	-0.0769941	0.0162704	0.434712	2.22e-06	7840
GCST90199655	rs2291115	T	C	-0.0877537	0.0192477	0.188329	5.14e-06	8255
GCST90199655	rs6754181	C	T	0.0935486	0.0202835	0.840504	3.99e-06	8255
GCST90199655	rs893971	G	A	0.0924746	0.0150638	0.399187	8.31e-10	8255
GCST90199655	rs56107485	C	A	-0.152913	0.0307105	0.0606982	6.39e-07	8255
GCST90199655	rs7012455	T	C	0.0767546	0.0165318	0.72081	3.44e-06	8255
GCST90199655	rs112482875	C	G	0.183548	0.0390382	0.0370528	2.58e-06	8255
GCST90199655	rs58729469	T	C	0.0976357	0.0200177	0.159237	1.07e-06	8255
GCST90199655	rs73597221	A	G	-0.17389	0.0348777	0.0466309	6.17e-07	8255
GCST90199655	rs75090459	A	G	0.26568	0.0567147	0.017058	2.81e-06	8255
GCST90199655	rs12894999	A	G	-0.0850341	0.019043	0.813639	7.99e-06	8255
GCST90199655	rs77753167	T	C	-0.147065	0.0310573	0.0607551	2.19e-06	8255
GCST90199655	rs6055350	C	G	-0.186005	0.0393211	0.96283	2.24e-06	8255
GCST90199656	rs140560919	C	T	0.292597	0.0654917	0.0138957	7.91e-06	8242
GCST90199656	rs492467	G	A	-0.0701385	0.0156135	0.400124	7.05e-06	8242
GCST90199656	rs55839541	A	G	0.101358	0.0221088	0.139213	4.55e-06	8242
GCST90199656	rs4649261	G	A	0.0737226	0.0158935	0.388522	3.51e-06	8242
GCST90199656	rs146369127	A	G	0.269587	0.0567278	0.0185524	2.01e-06	8242
GCST90199656	rs7651697	C	T	0.0706641	0.0155505	0.496355	5.52e-06	8242
GCST90199656	rs4692540	T	G	-0.0952962	0.0204074	0.837001	3.02e-06	8242
GCST90199656	rs191105317	G	C	-0.362577	0.0700538	0.0117339	2.27e-07	8242
GCST90199656	rs13176353	C	G	-0.114955	0.0245476	0.891315	2.83e-06	8242
GCST90199656	rs114842896	A	G	0.30447	0.0669031	0.013081	5.34e-06	8242
GCST90199656	rs651578	C	T	0.0800674	0.01791	0.240034	7.8e-06	8242
GCST90199656	rs6904845	C	T	0.0774978	0.0174619	0.743482	9.08e-06	8242
GCST90199656	rs2496679	C	T	0.213632	0.0481132	0.974437	8.99e-06	8242
GCST90199656	rs9479849	A	G	-0.39936	0.0884327	0.00753433	6.3e-06	8242
GCST90199656	rs139986278	C	T	-0.315708	0.0706034	0.0116698	7.77e-06	8242
GCST90199656	rs2016346	C	T	-0.0742048	0.01661	0.307059	7.91e-06	8242
GCST90199656	rs74334677	A	G	-0.217425	0.0447759	0.0306073	1.2e-06	8242
GCST90199656	rs117023050	C	T	0.16474	0.0370405	0.0449466	8.68e-06	8242
GCST90199656	rs11078452	C	A	-0.266191	0.0555632	0.980903	1.66e-06	8242
GCST90199656	rs1971157	C	G	0.0712004	0.0160318	0.381295	8.95e-06	8242
GCST90199656	rs198542	A	G	0.0702721	0.0153512	0.454857	4.7e-06	8242
GCST90199656	rs72987107	T	C	-0.255879	0.0532644	0.0209548	1.56e-06	8242
GCST90199656	rs56113850	C	T	-0.076687	0.0152603	0.576131	5.03e-07	8242
GCST90199657	rs140079282	A	C	-0.261606	0.056463	0.0184262	3.6e-06	8246
GCST90199657	rs1488103	A	G	-0.0723142	0.015939	0.393833	5.71e-06	8246
GCST90199657	rs1456759	T	C	-0.0816351	0.0173502	0.737365	2.54e-06	8246
GCST90199657	rs115939317	T	C	0.27762	0.0620996	0.0153631	7.8e-06	8246
GCST90199657	rs41397245	A	G	-0.0776802	0.0161082	0.378124	1.42e-06	8246
GCST90199657	rs71588370	G	A	0.184415	0.0392364	0.0394801	2.6e-06	8246
GCST90199657	rs138132596	G	A	0.513535	0.109227	0.00497814	2.58e-06	8246
GCST90199657	rs141116536	C	T	0.229382	0.0484838	0.0266543	2.23e-06	8246
GCST90199657	rs9461721	G	A	-0.256109	0.0478132	0.0262263	8.49e-08	8246
GCST90199657	rs9360664	A	G	-0.0936889	0.0200697	0.1805	3.04e-06	8246
GCST90199657	rs11986857	G	C	0.147791	0.0320867	0.0606116	4.1e-06	8246
GCST90199657	rs10960927	C	T	0.157515	0.0353441	0.0494112	8.33e-06	8246
GCST90199657	rs10744901	C	T	-0.0733906	0.0164198	0.317054	7.84e-06	8246
GCST90199657	rs6493965	G	A	-0.0718094	0.0160027	0.644609	7.21e-06	8246
GCST90199657	rs7200047	A	G	0.0725737	0.0157374	0.49245	4e-06	8246
GCST90199657	rs1000821	T	C	0.0955501	0.0152708	0.460226	3.92e-10	8246
GCST90199657	rs10502344	G	A	0.190151	0.0413987	0.0362631	4.37e-06	8246
GCST90199658	rs72859389	C	A	0.132036	0.029663	0.0611044	8.54e-06	8250
GCST90199658	rs142728688	A	G	-0.23423	0.0483974	0.0227938	1.3e-06	8250
GCST90199658	rs142808012	T	A	0.267776	0.059366	0.0149562	6.46e-06	8250
GCST90199658	rs1955284	T	C	0.0830487	0.0184612	0.807407	6.84e-06	8250
GCST90199658	rs4852728	A	C	-0.0864222	0.0188155	0.178937	4.37e-06	8250
GCST90199658	rs11715398	T	C	0.116068	0.0236777	0.105338	9.49e-07	8250
GCST90199658	rs1808859	C	T	0.0726542	0.0146613	0.44434	7.21e-07	8250
GCST90199658	rs35783478	A	G	0.0830143	0.0171179	0.231208	1.24e-06	8250
GCST90199658	rs620617	T	C	-0.070098	0.0147602	0.599716	2.04e-06	8250
GCST90199658	rs1975533	G	A	-0.119704	0.0225894	0.116319	1.16e-07	8250
GCST90199658	rs34973031	C	A	-0.123459	0.0259273	0.0853852	1.92e-06	8250
GCST90199658	rs7737487	A	G	0.0727989	0.0146176	0.595653	6.35e-07	8250
GCST90199658	rs734860	C	T	0.0779035	0.0152545	0.602667	3.27e-07	8250
GCST90199658	rs62485457	C	T	0.228417	0.0492927	0.0221196	3.59e-06	8250
GCST90199658	rs76445723	T	G	-0.227203	0.0503536	0.0211627	6.42e-06	8250
GCST90199658	rs4934976	A	G	-0.0731137	0.0155296	0.657788	2.5e-06	8250
GCST90199658	rs10832920	G	A	-0.0659084	0.0142595	0.539011	3.8e-06	8250
GCST90199658	rs113914810	T	C	0.195815	0.0434709	0.0292252	6.65e-06	8250
GCST90199658	rs78820411	G	A	0.170371	0.0373253	0.0386388	5.01e-06	8250
GCST90199658	rs10414919	A	G	-0.0797399	0.0161833	0.280961	8.34e-07	8250
GCST90199658	rs151029917	T	G	0.405287	0.0904053	0.0064524	7.36e-06	8250
GCST90199658	rs79376596	G	A	0.195553	0.0432889	0.0291836	6.26e-06	8250
GCST90199659	rs10789117	C	A	-0.0805466	0.0157387	0.341811	3.09e-07	8260
GCST90199659	rs9436300	G	A	0.0754039	0.0169789	0.68347	8.95e-06	8260
GCST90199659	rs151115380	T	C	0.310888	0.0661973	0.0130281	2.65e-06	8260
GCST90199659	rs13035306	T	C	-0.156036	0.0325815	0.05619	1.68e-06	8260
GCST90199659	rs35311550	C	T	-0.322065	0.0642743	0.0141818	5.42e-07	8260
GCST90199659	rs7610125	T	C	-0.0758416	0.0155174	0.436891	1.02e-06	8260
GCST90199659	rs139782415	T	C	0.126378	0.0264791	0.0899487	1.82e-06	8260
GCST90199659	rs6849130	C	T	-0.108294	0.0237693	0.118281	5.21e-06	8260
GCST90199659	rs4266604	C	T	0.0745017	0.0166127	0.294749	7.3e-06	8260
GCST90199659	rs117400415	G	C	0.0888842	0.0195487	0.186215	5.45e-06	8260
GCST90199659	rs13265847	G	A	-0.156331	0.0336519	0.942421	3.39e-06	8260
GCST90199659	rs78765237	A	G	0.24977	0.053264	0.0204739	2.74e-06	8260
GCST90199659	rs1836921	A	G	-0.0775788	0.0170992	0.276299	5.71e-06	8260
GCST90199659	rs2435583	G	A	-0.0990229	0.0204562	0.164587	1.29e-06	8260
GCST90199659	rs7302336	A	G	0.113218	0.0239989	0.112836	2.39e-06	8260
GCST90199659	rs1555942	A	T	0.188681	0.0418631	0.965825	6.57e-06	8260
GCST90199659	rs113735393	A	G	-0.207519	0.0411356	0.0352927	4.54e-07	8260
GCST90199659	rs141437456	T	C	-0.347399	0.0764493	0.00988166	5.51e-06	8260
GCST90199660	rs2745311	A	C	0.0702244	0.0154888	0.535022	5.79e-06	8264
GCST90199660	rs2032969	A	G	-0.111093	0.0248798	0.106101	8e-06	8264
GCST90199660	rs6753019	A	G	-0.0961117	0.0210504	0.837465	4.98e-06	8264
GCST90199660	rs145128297	A	G	-0.298888	0.0637577	0.014713	2.76e-06	8264
GCST90199660	rs4920834	A	G	0.0902345	0.0181074	0.764055	6.25e-07	8264
GCST90199660	rs1061808	G	T	0.200092	0.0156583	0.631678	2.16e-37	8264
GCST90199660	rs9374755	C	T	-0.0754855	0.0167415	0.306209	6.52e-06	8264
GCST90199660	rs183181954	G	A	0.857517	0.179475	0.0018173	1.77e-06	8264
GCST90199660	rs12544703	G	A	-0.106164	0.019997	0.182667	1.1e-07	8264
GCST90199660	rs72728195	C	T	-0.0764083	0.0166291	0.307461	4.33e-06	8264
GCST90199660	rs185772485	G	A	-0.277576	0.0576862	0.0180312	1.5e-06	8264
GCST90199660	rs7900015	A	G	0.160184	0.0357053	0.0481855	7.25e-06	8264
GCST90199660	rs102275	C	T	-0.220549	0.015913	0.34593	1.11e-43	8264
GCST90199660	rs3019671	T	C	-0.0743413	0.0156753	0.39617	2.11e-06	8264
GCST90199660	rs10778301	A	G	-0.0693898	0.0154191	0.461879	6.79e-06	8264
GCST90199660	rs7320739	G	T	-0.0957937	0.0206722	0.166891	3.59e-06	8264
GCST90199660	rs61979368	T	C	0.0825341	0.0180997	0.247334	5.12e-06	8264
GCST90199660	rs45617141	G	T	0.264148	0.0582611	0.0177024	5.79e-06	8264
GCST90199660	rs1601935	T	G	-0.0771848	0.0168088	0.650326	4.39e-06	8264
GCST90199660	rs12438714	T	G	-0.138473	0.0307182	0.0645318	6.55e-06	8264
GCST90199660	rs117470433	T	C	0.26326	0.0585744	0.0176685	6.98e-06	8264
GCST90199660	rs141357957	T	C	-0.30519	0.0679417	0.0127443	7.06e-06	8264
GCST90199660	rs17231506	T	C	0.0901668	0.0162354	0.325307	2.8e-08	8264
GCST90199660	rs57942043	C	A	0.167765	0.0372989	0.0448804	6.86e-06	8264
GCST90199660	rs17248720	T	C	-0.122497	0.0238862	0.113267	2.92e-07	8264
GCST90199660	rs117752111	G	A	0.239516	0.0538015	0.0207753	8.51e-06	8264
GCST90199660	rs2075269	C	T	-0.0815166	0.0180752	0.24807	6.49e-06	8264
GCST90199661	rs72710584	G	A	-0.105459	0.0227622	0.140637	3.6e-06	8171
GCST90199661	rs139060216	C	T	-0.195659	0.0433217	0.0331348	6.29e-06	8171
GCST90199661	rs3856630	C	T	0.247925	0.0558662	0.0194312	9.09e-06	8171
GCST90199661	rs116633901	G	T	0.224574	0.0501538	0.0244785	7.54e-06	8171
GCST90199661	rs62337911	G	A	-0.191127	0.0392515	0.0398995	1.12e-06	8171
GCST90199661	rs6553200	T	C	-0.0778103	0.017129	0.273903	5.56e-06	8171
GCST90199661	rs150357582	T	G	-0.424684	0.0860667	0.00817154	8.04e-07	8171
GCST90199661	rs13200335	A	C	-0.0760477	0.0156955	0.40824	1.26e-06	8171
GCST90199661	rs73073176	T	C	-0.120147	0.0230713	0.130699	1.91e-07	8171
GCST90199661	rs10504250	G	C	-0.0742667	0.0165607	0.32379	7.31e-06	8171
GCST90199661	rs117247923	A	G	0.285202	0.0612361	0.0161251	3.2e-06	8171
GCST90199661	rs12376985	G	A	0.1074	0.023991	0.119885	7.58e-06	8171
GCST90199661	rs75102017	C	G	-0.344294	0.075865	0.0104294	5.67e-06	8171
GCST90199661	rs61880906	C	A	-0.160747	0.0347303	0.0528864	3.68e-06	8171
GCST90199661	rs74069834	G	A	-0.276781	0.0589389	0.0174547	2.65e-06	8171
GCST90199661	rs73396358	T	G	-0.142941	0.0315949	0.0625536	6.06e-06	8171
GCST90199661	rs115520044	A	G	0.286001	0.0604766	0.0166093	2.25e-06	8171
GCST90199661	rs2472297	T	C	0.0860376	0.0177102	0.250184	1.19e-06	8171
GCST90199661	rs76680658	C	G	-0.200611	0.0420445	0.0357502	1.83e-06	8171
GCST90199661	rs7245628	A	G	0.076776	0.0170744	0.684799	6.91e-06	8171
GCST90199661	rs117261516	A	G	0.350122	0.0658295	0.014088	1.05e-07	8171
GCST90199661	rs61457016	G	T	-0.269244	0.0526641	0.0211932	3.18e-07	8171
GCST90199661	rs6137886	G	T	0.165992	0.0366881	0.047164	6.06e-06	8171
GCST90199661	rs116882896	G	A	-0.166328	0.0373322	0.0467255	8.38e-06	8171
GCST90199662	rs114248797	G	T	0.36155	0.0786193	0.00987764	4.25e-06	7862
GCST90199662	rs59173308	A	G	-0.171301	0.036733	0.0465636	3.11e-06	7862
GCST90199662	rs887829	T	C	0.0820467	0.0165917	0.324211	7.61e-07	7862
GCST90199662	rs2407999	G	A	0.114291	0.0243102	0.121513	2.58e-06	7862
GCST90199662	rs9295793	A	C	-0.0973961	0.0213833	0.155247	5.24e-06	7862
GCST90199662	rs142706506	G	T	0.254733	0.0544181	0.0209884	2.85e-06	7862
GCST90199662	rs80329585	C	A	-0.348749	0.0765056	0.0104605	5.15e-06	7862
GCST90199662	rs7047835	C	T	-0.147304	0.0325318	0.939029	5.95e-06	7862
GCST90199662	rs117350340	C	T	-0.16461	0.0364871	0.0487695	6.44e-06	7862
GCST90199662	rs150981358	A	G	0.227853	0.0482807	0.0266753	2.37e-06	7862
GCST90199662	rs188242626	T	C	-0.239692	0.0496341	0.0252273	1.37e-06	7862
GCST90199662	rs117742113	T	C	-0.234768	0.0504297	0.0245285	3.23e-06	7862
GCST90199662	rs8014050	G	A	-0.0705248	0.0158333	0.411232	8.42e-06	7862
GCST90199662	rs35721219	T	C	0.162517	0.0360284	0.0488957	6.46e-06	7862
GCST90199662	rs117546625	G	A	-0.236693	0.0482055	0.0268893	9.1e-07	7862
GCST90199662	rs112755187	T	C	-0.177624	0.0377539	0.0442732	2.54e-06	7862
GCST90199662	rs4815566	T	C	0.111171	0.0247376	0.112645	6.99e-06	7862
GCST90199663	rs3767942	G	A	0.0875381	0.018901	0.268484	3.63e-06	7135
GCST90199663	rs114393741	A	G	0.302597	0.068433	0.0144521	9.79e-06	7135
GCST90199663	rs144625636	T	C	0.317716	0.0716714	0.0136746	9.3e-06	7135
GCST90199663	rs6756669	G	A	0.0812734	0.018386	0.713592	9.85e-06	7135
GCST90199663	rs116272095	C	G	0.318113	0.0666451	0.015461	1.81e-06	7135
GCST90199663	rs76793324	C	T	0.293567	0.0653061	0.0163265	6.95e-06	7135
GCST90199663	rs1969346	T	C	0.169438	0.0381465	0.0494096	8.92e-06	7135
GCST90199663	rs78621707	A	G	0.278554	0.0565295	0.021614	8.33e-07	7135
GCST90199663	rs13102958	G	A	0.0755964	0.0167714	0.417198	6.56e-06	7135
GCST90199663	rs4355631	G	A	-0.0795996	0.017082	0.491424	3.16e-06	7135
GCST90199663	rs10101376	G	A	0.0755876	0.0168628	0.388492	7.38e-06	7135
GCST90199663	rs1521039	G	A	-0.133494	0.0265452	0.890797	4.93e-07	7135
GCST90199663	rs12354542	C	T	-0.175898	0.0373161	0.0506867	2.43e-06	7135
GCST90199663	rs11040389	T	C	0.0796657	0.0165432	0.434185	1.47e-06	7135
GCST90199663	rs79284264	C	T	0.231367	0.0522866	0.0256537	9.64e-06	7135
GCST90199663	rs12319193	T	G	0.439649	0.0912265	0.00835909	1.44e-06	7135
GCST90199663	rs12878900	G	A	-0.132112	0.0261536	0.112711	4.39e-07	7135
GCST90199663	rs116938011	T	C	-0.380537	0.0845499	0.00979701	6.77e-06	7135
GCST90199663	rs12444105	G	A	-0.0782771	0.0172342	0.63628	5.57e-06	7135
GCST90199663	rs739244	G	A	-0.0872158	0.0188382	0.748831	3.66e-06	7135
GCST90199664	rs10802092	T	A	0.0695791	0.0148237	0.593586	2.68e-06	8235
GCST90199664	rs13396369	T	C	0.0893767	0.0186298	0.187179	1.61e-06	8235
GCST90199664	rs116721959	T	C	-0.21061	0.0459716	0.0251855	4.62e-06	8235
GCST90199664	rs34064769	A	C	0.0678602	0.0145435	0.525012	3.07e-06	8235
GCST90199664	rs78199411	C	T	0.183637	0.0391572	0.0356752	2.74e-06	8235
GCST90199664	rs2359874	T	C	0.0730231	0.0149781	0.61135	1.09e-06	8235
GCST90199664	rs79724540	T	C	-0.117073	0.0231742	0.112452	4.38e-07	8235
GCST90199664	rs4291084	G	A	-0.082695	0.016704	0.724661	7.4e-07	8235
GCST90199664	rs9470970	A	G	-0.145262	0.0290503	0.0663122	5.72e-07	8235
GCST90199664	rs9476273	A	T	-0.0860871	0.0194551	0.168047	9.65e-06	8235
GCST90199664	rs12529420	A	G	0.0674951	0.0150882	0.381239	7.7e-06	8235
GCST90199664	rs17634070	A	T	0.154338	0.033383	0.0544231	3.78e-06	8235
GCST90199664	rs73396011	G	A	0.149295	0.0310577	0.0595044	1.53e-06	8235
GCST90199664	rs7867041	A	G	0.0783952	0.0173588	0.226371	6.3e-06	8235
GCST90199664	rs73669981	T	C	-0.194512	0.039425	0.034831	8.07e-07	8235
GCST90199664	rs10834052	C	T	0.0807497	0.0182606	0.802512	9.78e-06	8235
GCST90199664	rs73351721	A	G	-0.14389	0.0302864	0.061443	2.02e-06	8235
GCST90199664	rs17783490	T	G	0.165104	0.035623	0.0427215	3.57e-06	8235
GCST90199664	rs937475	G	A	-0.0703956	0.0148295	0.599404	2.06e-06	8235
GCST90199664	rs35446494	G	A	0.171055	0.0375046	0.0382979	5.09e-06	8235
GCST90199664	rs56381820	C	T	0.0842604	0.0180851	0.203436	3.18e-06	8235
GCST90199664	rs7141384	G	T	-0.0706039	0.0152423	0.333722	3.62e-06	8235
GCST90199664	rs11076256	T	C	0.447662	0.0265192	0.0778439	6.24e-64	8235
GCST90199664	rs143277630	T	C	-0.194762	0.0339985	0.0478586	1.01e-08	8235
GCST90199664	rs74546847	T	C	-0.242796	0.0487618	0.0222438	6.38e-07	8235
GCST90199664	rs143566944	T	C	0.287805	0.0642476	0.0130189	7.48e-06	8235
GCST90199665	rs12039358	G	T	-0.0910294	0.0184878	0.227402	8.49e-07	8148
GCST90199665	rs35308250	C	A	0.0764696	0.0169105	0.292432	6.13e-06	8148
GCST90199665	rs139706814	G	A	-0.196608	0.0437219	0.0328242	6.9e-06	8148
GCST90199665	rs62127223	A	G	-0.136176	0.0283979	0.0820923	1.62e-06	8148
GCST90199665	rs9869057	C	T	-0.811824	0.183334	0.998185	9.51e-06	8148
GCST90199665	rs150965318	C	T	-0.209464	0.0468532	0.0276535	7.8e-06	8148
GCST90199665	rs544693361	T	C	-0.347238	0.0754801	0.0104899	4.22e-06	8148
GCST90199665	rs79315153	G	A	-0.10644	0.0237273	0.116476	7.26e-06	8148
GCST90199665	rs2248456	A	G	0.0745846	0.0154974	0.494379	1.49e-06	8148
GCST90199665	rs35911794	C	T	0.192938	0.042974	0.0338346	7.13e-06	8148
GCST90199665	rs10845794	T	G	-0.0705395	0.0158112	0.536408	8.14e-06	8148
GCST90199665	rs74895134	A	G	0.266447	0.0599771	0.0166503	8.89e-06	8148
GCST90199665	rs117572246	A	G	-0.335037	0.0692125	0.0128793	1.29e-06	8148
GCST90199665	rs2025408	A	C	-0.336702	0.0757383	0.0106869	8.76e-06	8148
GCST90199665	rs150753233	G	A	0.388784	0.0814519	0.00908417	1.81e-06	8148
GCST90199665	rs11073480	G	A	0.0960883	0.021254	0.157032	6.16e-06	8148
GCST90199665	rs113199593	G	A	-0.318765	0.0717581	0.0116265	8.9e-06	8148
GCST90199665	rs74509445	T	C	-0.139499	0.0313242	0.0667167	8.45e-06	8148
GCST90199665	rs11868853	G	A	0.0822351	0.0175866	0.260506	2.93e-06	8148
GCST90199665	rs80135198	T	C	0.27184	0.0603487	0.0169512	6.65e-06	8148
GCST90199665	rs409751	T	C	0.0743278	0.0161645	0.558491	4.26e-06	8148
GCST90199666	rs113511960	T	C	-0.28963	0.0631312	0.015033	4.48e-06	8256
GCST90199666	rs17569868	C	A	0.0839015	0.0186144	0.211224	6.56e-06	8256
GCST90199666	rs1799822	G	A	0.084205	0.0181362	0.22902	3.44e-06	8256
GCST90199666	rs10157929	G	C	0.101191	0.0219394	0.139648	3.98e-06	8256
GCST90199666	rs72696241	A	G	0.0788913	0.0170751	0.276009	3.83e-06	8256
GCST90199666	rs114684303	A	C	-0.326277	0.0685956	0.0122771	1.97e-06	8256
GCST90199666	rs13386197	G	C	0.150287	0.033948	0.0520528	9.56e-06	8256
GCST90199666	rs2167534	A	G	-0.0774604	0.0172303	0.310582	6.94e-06	8256
GCST90199666	rs72906893	T	C	0.0927839	0.0204954	0.176603	5.98e-06	8256
GCST90199666	rs62264777	C	G	-0.106325	0.0219678	0.138361	1.3e-06	8256
GCST90199666	rs79450911	T	C	-0.240404	0.0517006	0.0222007	3.32e-06	8256
GCST90199666	rs2612989	A	G	0.0945784	0.0198049	0.822267	1.79e-06	8256
GCST90199666	rs2963905	A	C	-0.0810907	0.0169006	0.716492	1.6e-06	8256
GCST90199666	rs72777087	G	A	0.0928261	0.0202234	0.170976	4.43e-06	8256
GCST90199666	rs2631367	G	C	0.123473	0.0151912	0.522391	4.37e-16	8256
GCST90199666	rs143370068	T	C	-0.313926	0.0696259	0.0121017	6.52e-06	8256
GCST90199666	rs12205483	T	C	-0.234035	0.0522496	0.0220643	7.49e-06	8256
GCST90199666	rs12210538	G	A	-0.169243	0.0176414	0.238471	8.51e-22	8256
GCST90199666	rs7069718	T	A	0.0805832	0.0181037	0.774869	8.54e-06	8256
GCST90199666	rs1171623	T	G	0.105784	0.018426	0.224491	9.41e-09	8256
GCST90199666	rs144564761	C	G	-0.256635	0.0546859	0.0199488	2.69e-06	8256
GCST90199666	rs174544	A	C	-0.0864977	0.0165349	0.301651	1.68e-07	8256
GCST90199666	rs111269071	C	T	0.139429	0.0302597	0.0679766	4.07e-06	8256
GCST90199666	rs887477	C	A	0.0717292	0.0155223	0.515027	3.82e-06	8256
GCST90199666	rs7143692	G	A	0.0865656	0.0187875	0.207493	4.07e-06	8256
GCST90199666	rs12907371	C	G	0.107415	0.0238374	0.119042	6.6e-06	8256
GCST90199666	rs138066517	T	C	-0.18999	0.042387	0.0341557	7.39e-06	8256
GCST90199666	rs75555206	A	G	-0.22333	0.0498164	0.0239287	7.36e-06	8256
GCST90199666	rs74714644	A	G	0.302034	0.0660287	0.0133511	4.78e-06	8256
GCST90199666	rs78422675	T	C	0.557491	0.111628	0.00466836	5.91e-07	8256
GCST90199666	rs6029454	G	C	-0.157828	0.0354391	0.0473096	8.45e-06	8256
GCST90199667	rs72692616	A	G	-0.333531	0.0319348	0.0535583	1.56e-25	8167
GCST90199667	rs150074699	A	G	1.31346	0.291544	0.000613196	6.63e-06	8167
GCST90199667	rs376874259	G	T	-0.178181	0.0359668	0.0422138	7.27e-07	8167
GCST90199667	rs75505443	T	A	0.369506	0.0830332	0.00756272	8.58e-06	8167
GCST90199667	rs55769487	T	C	0.0923657	0.0199838	0.152674	3.8e-06	8167
GCST90199667	rs116078994	A	C	0.252839	0.0537262	0.0183301	2.53e-06	8167
GCST90199667	rs9858049	T	C	-0.135463	0.0219498	0.123202	6.76e-10	8167
GCST90199667	rs12633047	T	C	0.130274	0.0282786	0.0692572	4.09e-06	8167
GCST90199667	rs4426692	G	A	-0.068372	0.0152462	0.331673	7.31e-06	8167
GCST90199667	rs9813594	C	T	-0.0730144	0.0154387	0.659893	2.25e-06	8167
GCST90199667	rs142601344	T	C	0.34102	0.0685053	0.0113622	6.42e-07	8167
GCST90199667	rs27598	A	G	-0.0675333	0.0149044	0.616334	5.87e-06	8167
GCST90199667	rs144368133	G	A	-0.33485	0.0704029	0.0107812	1.97e-06	8167
GCST90199667	rs553220097	C	G	2.05383	0.460821	0.000260383	8.32e-06	8167
GCST90199667	rs79695006	G	A	0.146655	0.0312792	0.0571607	2.75e-06	8167
GCST90199667	rs181823223	T	C	-0.108427	0.02309	0.117225	2.66e-06	8167
GCST90199667	rs71480323	A	G	-0.101121	0.0217504	0.123767	3.33e-06	8167
GCST90199667	rs9596367	C	G	0.0684595	0.0146956	0.443135	3.19e-06	8167
GCST90199667	rs12893100	T	C	0.0721428	0.016087	0.291436	7.31e-06	8167
GCST90199667	rs1865475	A	G	-0.115293	0.0244655	0.0960525	2.45e-06	8167
GCST90199667	rs35208507	G	A	-0.0782231	0.0157699	0.310554	7.04e-07	8167
GCST90199667	rs148188291	G	A	-0.312133	0.068299	0.011176	4.88e-06	8167
GCST90199667	rs117113173	G	C	0.245682	0.0480425	0.0231459	3.16e-07	8167
GCST90199667	rs111274172	T	A	0.264806	0.0526607	0.0193261	4.94e-07	8167
GCST90199667	rs150921780	T	C	0.157491	0.0349348	0.0444772	6.54e-06	8167
GCST90199668	rs75690409	G	A	0.265713	0.0585954	0.0166198	5.77e-06	8242
GCST90199668	rs149556176	C	T	0.49122	0.0634609	0.0140408	9.9e-15	8242
GCST90199668	rs2185152	T	C	-0.4316	0.0153412	0.30837	3.83e-174	8242
GCST90199668	rs36012907	T	C	0.128382	0.0263672	0.0917344	1.12e-06	8242
GCST90199668	rs16865990	G	A	-0.356033	0.075046	0.0100306	2.09e-06	8242
GCST90199668	rs1391967	G	A	-0.0857333	0.0192503	0.187232	8.44e-06	8242
GCST90199668	rs62290256	G	A	0.16173	0.0316506	0.0584841	3.22e-07	8242
GCST90199668	rs17843902	C	T	-0.0833266	0.0163535	0.296766	3.48e-07	8242
GCST90199668	rs2631367	G	C	0.104741	0.0149388	0.522736	2.36e-12	8242
GCST90199668	rs77010315	A	C	-0.452358	0.0682548	0.012084	3.41e-11	8242
GCST90199668	rs80254170	G	A	-0.124082	0.0280817	0.0750547	9.93e-06	8242
GCST90199668	rs662138	G	C	-0.133922	0.0196516	0.175323	9.44e-12	8242
GCST90199668	rs28540007	C	T	-0.239621	0.0526059	0.0204714	5.24e-06	8242
GCST90199668	rs144724596	T	C	0.433125	0.0902822	0.00693515	1.61e-06	8242
GCST90199668	rs1171617	T	G	0.152178	0.0180475	0.768951	3.4e-17	8242
GCST90199668	rs141882839	A	G	0.245572	0.0474263	0.0257707	2.24e-07	8242
GCST90199668	rs73001574	T	G	-0.28157	0.0599701	0.0158023	2.66e-06	8242
GCST90199668	rs898847	C	T	0.0835404	0.0173534	0.745109	1.48e-06	8242
GCST90199668	rs117548628	A	G	-0.272418	0.059426	0.016033	4.56e-06	8242
GCST90199668	rs117138561	T	C	0.345285	0.0773593	0.00930119	8.07e-06	8242
GCST90199668	rs75586607	C	G	-0.175199	0.0387011	0.0401487	5.98e-06	8242
GCST90199668	rs7496462	G	C	0.0678033	0.0149904	0.498842	6.09e-06	8242
GCST90199668	rs111262693	T	G	0.12919	0.0283986	0.0770636	5.39e-06	8242
GCST90199668	rs117907282	A	G	-0.347706	0.0762	0.00977772	5.04e-06	8242
GCST90199668	rs113915691	A	G	-0.138771	0.0308238	0.0625	6.73e-06	8242
GCST90199669	rs188283366	C	G	0.246081	0.0556954	0.0182415	9.95e-06	8262
GCST90199669	rs61765007	A	G	-0.261156	0.0577114	0.0168485	6.03e-06	8262
GCST90199669	rs1839212	A	G	0.217408	0.0465305	0.0267879	2.98e-06	8262
GCST90199669	rs16865990	G	A	-0.373578	0.0752289	0.0100037	6.84e-07	8262
GCST90199669	rs139264311	G	A	-0.230906	0.0521359	0.0214303	9.47e-06	8262
GCST90199669	rs138268157	G	A	0.107567	0.0225861	0.124725	1.91e-06	8262
GCST90199669	rs112845131	T	A	0.324374	0.0667607	0.0127551	1.18e-06	8262
GCST90199669	rs115362213	C	G	-0.313614	0.0668907	0.0124863	2.75e-06	8262
GCST90199669	rs79958740	T	A	0.204757	0.042295	0.0327749	1.29e-06	8262
GCST90199669	rs55640226	C	T	-0.129357	0.02927	0.0695067	9.9e-06	8262
GCST90199669	rs2631367	G	C	0.111841	0.0149618	0.522496	7.71e-14	8262
GCST90199669	rs74823953	T	C	-0.407734	0.0679719	0.0122617	1.99e-09	8262
GCST90199669	rs662138	G	C	-0.0872708	0.0197411	0.174893	9.84e-06	8262
GCST90199669	rs117508585	A	G	-0.264148	0.0589634	0.0165029	7.47e-06	8262
GCST90199669	rs114798927	C	T	-0.112961	0.0241021	0.109753	2.78e-06	8262
GCST90199669	rs10984356	G	A	-0.144742	0.0326654	0.0562768	9.38e-06	8262
GCST90199669	rs1171617	T	G	0.215613	0.0180295	0.769509	5.83e-33	8262
GCST90199669	rs898847	C	T	0.0867139	0.0173494	0.744526	5.79e-07	8262
GCST90199669	rs71454277	A	C	0.264081	0.0592975	0.0165103	8.45e-06	8262
GCST90199669	rs55796423	A	G	-0.0969525	0.0211135	0.153893	4.39e-06	8262
GCST90199669	rs146712130	A	T	-0.378122	0.0854937	0.00766517	9.74e-06	8262
GCST90199669	rs147882444	A	G	-0.269681	0.060037	0.0159815	7.06e-06	8262
GCST90199669	rs273694	C	T	0.070912	0.0154344	0.561411	4.34e-06	8262
GCST90199670	rs114028922	C	G	0.163864	0.034701	0.0527863	2.33e-06	8213
GCST90199670	rs7626271	G	T	0.19145	0.0401333	0.0385131	1.84e-06	8213
GCST90199670	rs114863573	C	G	0.194631	0.0426242	0.0344806	4.97e-06	8213
GCST90199670	rs79787801	A	G	-0.132657	0.0290533	0.0767671	4.97e-06	8213
GCST90199670	rs72704298	G	A	0.13257	0.0283537	0.0793087	2.93e-06	8213
GCST90199670	rs2094632	G	A	0.0781469	0.0165713	0.687099	2.41e-06	8213
GCST90199670	rs183008696	T	C	-0.371462	0.0801958	0.00942819	3.62e-06	8213
GCST90199670	rs113401873	A	G	0.249914	0.0558793	0.0189542	7.74e-06	8213
GCST90199670	rs117448509	T	G	0.255763	0.0576024	0.0184259	8.99e-06	8213
GCST90199670	rs185717944	C	T	0.292572	0.0661473	0.0134277	9.73e-06	8213
GCST90199670	rs11617909	T	G	-0.145908	0.0312604	0.0654711	3.05e-06	8213
GCST90199670	rs2967159	C	T	-0.0892336	0.0188596	0.782601	2.23e-06	8213
GCST90199670	rs6506794	G	A	0.0767115	0.017227	0.709199	8.47e-06	8213
GCST90199670	rs2386992	G	A	0.0750443	0.0165301	0.639974	5.63e-06	8213
GCST90199670	rs1080669	T	C	-0.105885	0.0228046	0.13774	3.43e-06	8213
GCST90199670	rs55746532	C	G	0.137732	0.0307764	0.0667562	7.63e-06	8213
GCST90199670	rs1297208	C	T	-0.072164	0.0161009	0.425451	7.4e-06	8213
GCST90199671	rs118066821	T	C	0.512744	0.114808	0.00438703	7.97e-06	8229
GCST90199671	rs17028699	T	C	0.121118	0.0238351	0.117487	3.75e-07	8229
GCST90199671	rs141988268	T	C	0.175911	0.0377752	0.0427283	3.21e-06	8229
GCST90199671	rs949204	A	C	-0.176649	0.0351179	0.94961	4.9e-07	8229
GCST90199671	rs140798906	C	T	0.347447	0.0757916	0.0100012	4.56e-06	8229
GCST90199671	rs140247774	T	C	0.132671	0.0299172	0.0686635	9.22e-06	8229
GCST90199671	rs9349017	A	G	-0.0681227	0.0153172	0.472072	8.69e-06	8229
GCST90199671	rs9294112	T	C	-0.0795037	0.0157707	0.584908	4.63e-07	8229
GCST90199671	rs17417592	G	C	0.193215	0.0425574	0.0330634	5.62e-06	8229
GCST90199671	rs73391840	G	A	0.115721	0.026184	0.0914345	9.89e-06	8229
GCST90199671	rs67512771	T	C	0.37189	0.0780862	0.0091838	1.91e-06	8229
GCST90199671	rs117215329	T	C	0.256704	0.0545011	0.0194204	2.48e-06	8229
GCST90199671	rs11244781	T	C	-0.0897994	0.0184176	0.212774	1.08e-06	8229
GCST90199671	rs76358805	C	A	-0.325404	0.0704489	0.0116945	3.86e-06	8229
GCST90199671	rs8024193	C	T	-0.125484	0.0278703	0.0810205	6.72e-06	8229
GCST90199671	rs11641923	A	G	-0.265368	0.0576737	0.0178239	4.2e-06	8229
GCST90199671	rs62047236	T	A	-0.136092	0.0307172	0.0650202	9.4e-06	8229
GCST90199671	rs117088632	A	G	0.266147	0.0563105	0.018654	2.29e-06	8229
GCST90199672	rs72680272	A	G	-0.375643	0.0834787	0.00830054	6.8e-06	8181
GCST90199672	rs647667	C	T	0.154413	0.032158	0.0593252	1.57e-06	8181
GCST90199672	rs2809969	C	T	-0.0696477	0.0152303	0.527785	4.81e-06	8181
GCST90199672	rs4953634	C	T	-0.14883	0.0330522	0.0551434	6.7e-06	8181
GCST90199672	rs149160598	A	G	-0.305518	0.06029	0.0163097	4.03e-07	8181
GCST90199672	rs1449141	C	A	-0.0813985	0.0168357	0.282847	1.33e-06	8181
GCST90199672	rs1428090	C	A	0.0721094	0.015174	0.418005	2.01e-06	8181
GCST90199672	rs62381198	T	C	-0.317886	0.047336	0.0258779	1.87e-11	8181
GCST90199672	rs77555311	G	A	-0.201776	0.0431392	0.0319735	2.91e-06	8181
GCST90199672	rs145121944	G	A	-0.283903	0.059632	0.016564	1.93e-06	8181
GCST90199672	rs71537594	A	T	0.141263	0.0305075	0.0668165	3.65e-06	8181
GCST90199672	rs11766962	C	T	-0.0829003	0.0183671	0.225534	6.38e-06	8181
GCST90199672	rs1995538	T	G	0.445516	0.0952138	0.993275	2.88e-06	8181
GCST90199672	rs145856286	A	G	-0.386166	0.084412	0.00822591	4.77e-06	8181
GCST90199672	rs112268836	C	T	0.356864	0.0757379	0.0100841	2.46e-06	8181
GCST90199672	rs77008478	G	A	-0.327811	0.0709191	0.0114541	3.79e-06	8181
GCST90199672	rs117338371	A	G	-0.179984	0.0406824	0.0360945	9.68e-06	8181
GCST90199672	rs4931397	C	G	-0.0728101	0.015977	0.658574	5.18e-06	8181
GCST90199672	rs117461873	A	G	-0.269529	0.0573321	0.0177566	2.59e-06	8181
GCST90199672	rs113601767	G	A	-0.172283	0.0380449	0.0407475	5.94e-06	8181
GCST90199672	rs373578	G	A	0.0789206	0.0174154	0.71786	5.85e-06	8181
GCST90199672	rs7147156	G	T	-0.329118	0.0738218	0.0106939	8.26e-06	8181
GCST90199672	rs756874	G	A	0.0765485	0.0157536	0.36637	1.18e-06	8181
GCST90199672	rs7201295	A	G	-0.0681407	0.0152759	0.5299	8.17e-06	8181
GCST90199672	rs274865	C	G	-0.524705	0.117158	0.00422587	7.51e-06	8181
GCST90199672	rs7478	A	T	0.0709586	0.0154749	0.422473	4.53e-06	8181
GCST90199672	rs5760895	C	G	-0.0832651	0.0173935	0.73044	1.69e-06	8181
GCST90199673	rs75561083	T	C	0.242916	0.054521	0.0154268	8.37e-06	8228
GCST90199673	rs141370991	T	C	-0.239218	0.047825	0.0202811	5.68e-07	8228
GCST90199673	rs10494157	A	G	-0.0929436	0.0200791	0.130411	3.68e-06	8228
GCST90199673	rs6428823	T	C	-0.0632887	0.0136504	0.55575	3.55e-06	8228
GCST90199673	rs12049195	A	G	-0.0676001	0.013428	0.530054	4.8e-07	8228
GCST90199673	rs76895520	A	G	-0.209452	0.0467287	0.0212325	7.38e-06	8228
GCST90199673	rs76768009	A	G	-0.157937	0.0356743	0.0366166	9.55e-06	8228
GCST90199673	rs1807334	A	G	0.0626868	0.0137327	0.39813	5e-06	8228
GCST90199673	rs79317397	A	C	0.244906	0.0523019	0.0168108	2.83e-06	8228
GCST90199673	rs534538291	T	A	-0.272644	0.0615537	0.0116931	9.45e-06	8228
GCST90199673	rs2055157	A	C	0.0781081	0.0170109	0.194049	4.4e-06	8228
GCST90199673	rs7687817	T	C	-0.106706	0.0229306	0.0931987	3.26e-06	8228
GCST90199673	rs28552668	T	C	-0.118903	0.0260291	0.0716572	4.92e-06	8228
GCST90199673	rs71606471	A	C	-0.106227	0.0221505	0.102975	1.62e-06	8228
GCST90199673	rs150374297	C	T	-0.262352	0.0570627	0.0142327	4.27e-06	8228
GCST90199673	rs784420	G	A	0.0838184	0.0147829	0.295093	1.43e-08	8228
GCST90199673	rs6879686	T	G	-0.0722897	0.0159968	0.226271	6.21e-06	8228
GCST90199673	rs115255559	G	A	-0.219727	0.0473768	0.0207872	3.52e-06	8228
GCST90199673	rs12658172	C	G	-0.0827423	0.0185432	0.157186	8.11e-06	8228
GCST90199673	rs142295380	G	C	-0.334977	0.07333	0.00832313	4.92e-06	8228
GCST90199673	rs10806995	G	A	-0.066028	0.0147689	0.298428	7.79e-06	8228
GCST90199673	rs150328525	G	T	-0.304863	0.0670882	0.0102314	5.51e-06	8228
GCST90199673	rs10228292	T	C	-0.0656196	0.0146309	0.694808	7.29e-06	8228
GCST90199673	rs148982377	C	T	-0.423259	0.036657	0.034138	7.69e-31	8228
GCST90199673	rs75280042	T	A	-0.18074	0.0404238	0.027998	7.78e-06	8228
GCST90199673	rs529543	G	T	-0.063488	0.0135612	0.472088	2.85e-06	8228
GCST90199673	rs7855576	A	C	-0.0714674	0.0153476	0.275256	3.21e-06	8228
GCST90199673	rs9420589	T	G	-0.0649842	0.0136215	0.426402	1.84e-06	8228
GCST90199673	rs191866531	A	G	0.330692	0.0738705	0.00830281	7.58e-06	8228
GCST90199673	rs149982314	T	C	-0.363745	0.0702108	0.00935551	2.21e-07	8228
GCST90199673	rs144814135	A	G	-0.240898	0.0527017	0.016918	4.85e-06	8228
GCST90199673	rs706795	C	T	0.061449	0.0137477	0.586905	7.83e-06	8228
GCST90199673	rs659964	C	G	0.0885708	0.0189306	0.148687	2.89e-06	8228
GCST90199673	rs955783	T	A	0.0868089	0.013953	0.403268	4.92e-10	8228
GCST90199673	rs9594288	T	C	-0.166697	0.0370828	0.032861	6.95e-06	8228
GCST90199673	rs74041508	C	G	-0.0784005	0.0175303	0.180671	7.74e-06	8228
GCST90199673	rs148769396	A	G	0.233356	0.0527685	0.0165486	9.77e-06	8228
GCST90199673	rs698050	T	A	0.0610578	0.0134287	0.490868	5.45e-06	8228
GCST90199673	rs560835392	A	C	0.205827	0.0442233	0.0236755	3.25e-06	8228
GCST90199673	rs7173332	C	G	-0.0880801	0.0187018	0.159577	2.48e-06	8228
GCST90199673	rs1111474	T	C	0.116247	0.0261944	0.07087	9.09e-06	8228
GCST90199673	rs76294479	T	C	0.158165	0.0264428	0.0689424	2.21e-09	8228
GCST90199673	rs117833456	C	T	-0.170218	0.038225	0.0328131	8.47e-06	8228
GCST90199673	rs184445849	T	C	0.251175	0.0545375	0.0156827	4.11e-06	8228
GCST90199673	rs212100	C	T	0.0852723	0.0183422	0.838122	3.34e-06	8228
GCST90199673	rs73172224	A	G	-0.0937382	0.0200897	0.130576	3.07e-06	8228
GCST90199674	rs79142871	A	G	0.26564	0.0560876	0.0181089	2.18e-06	8235
GCST90199674	rs1532133	T	C	0.0760915	0.015638	0.596884	1.14e-06	8235
GCST90199674	rs78085499	T	C	-0.211076	0.04588	0.0268595	4.21e-06	8235
GCST90199674	rs1202578	C	T	0.0731406	0.0159922	0.680472	4.8e-06	8235
GCST90199674	rs62273444	A	G	-0.14935	0.0327843	0.0560991	5.23e-06	8235
GCST90199674	rs62294541	G	A	-0.113994	0.0251764	0.100994	5.96e-06	8235
GCST90199674	rs73240592	A	G	0.174041	0.0381644	0.0402165	5.11e-06	8235
GCST90199674	rs710362	G	A	0.15381	0.0344818	0.0488731	8.17e-06	8235
GCST90199674	rs79795772	A	G	-0.174959	0.0384746	0.0397582	5.43e-06	8235
GCST90199674	rs116213385	T	A	-0.262717	0.0544687	0.0192637	1.41e-06	8235
GCST90199674	rs146643611	T	C	-0.155008	0.0342988	0.0528314	6.2e-06	8235
GCST90199674	rs79589895	G	A	-0.186161	0.0413001	0.0345417	6.56e-06	8235
GCST90199674	rs1349890	C	T	-0.0701093	0.0152337	0.585445	4.18e-06	8235
GCST90199674	rs760201	G	C	-0.0998802	0.0222488	0.864839	7.15e-06	8235
GCST90199674	rs2026430	C	T	0.0671379	0.0150019	0.493468	7.63e-06	8235
GCST90199674	rs7897119	C	G	-0.081237	0.0183753	0.217008	9.83e-06	8235
GCST90199674	rs141436484	G	A	0.104455	0.0231002	0.119489	6.13e-06	8235
GCST90199674	rs117536244	C	G	-0.163754	0.0366023	0.0446178	7.68e-06	8235
GCST90199674	rs989915	T	C	0.0725937	0.0158887	0.355787	4.9e-06	8235
GCST90199674	rs139938935	G	A	-0.482894	0.0991018	0.00577789	1.1e-06	8235
GCST90199675	rs34544263	G	A	0.0949334	0.0196998	0.156	1.44e-06	8265
GCST90199675	rs182871603	A	T	-0.318919	0.0667807	0.0116236	1.79e-06	8265
GCST90199675	rs76205147	A	G	0.157438	0.0338988	0.0473369	3.41e-06	8265
GCST90199675	rs114917035	C	T	0.256701	0.0579099	0.0158173	9.3e-06	8265
GCST90199675	rs1047891	A	C	-0.267116	0.0153908	0.30892	1.79e-67	8265
GCST90199675	rs56162443	T	C	0.224743	0.0501508	0.0207348	7.42e-06	8265
GCST90199675	rs13135092	G	A	0.152931	0.0264972	0.0821459	7.85e-09	8265
GCST90199675	rs72682642	A	G	0.270338	0.0607798	0.0141767	8.67e-06	8265
GCST90199675	rs37370	T	C	-0.148341	0.0241157	0.901746	7.69e-10	8265
GCST90199675	rs62356073	A	G	-0.0640151	0.0144212	0.572483	9.04e-06	8265
GCST90199675	rs3095953	C	G	0.193999	0.0422424	0.0296862	4.38e-06	8265
GCST90199675	rs2282841	T	C	-0.111787	0.0248422	0.0908258	6.8e-06	8265
GCST90199675	rs2781666	T	G	0.0781012	0.0156659	0.306099	6.18e-07	8265
GCST90199675	rs6465696	T	A	-0.0725476	0.0159349	0.715181	5.29e-06	8265
GCST90199675	rs1805120	A	G	0.080005	0.017912	0.208831	7.95e-06	8265
GCST90199675	rs7818335	T	C	0.070804	0.0152316	0.374752	3.34e-06	8265
GCST90199675	rs6473159	G	A	-0.0704143	0.0159401	0.309664	9.99e-06	8265
GCST90199675	rs4978869	T	G	0.103357	0.0233778	0.114664	9.82e-06	8265
GCST90199675	rs144260607	T	C	-0.22454	0.0480399	0.0232219	2.95e-06	8265
GCST90199675	rs146683630	C	G	0.221959	0.0415351	0.0313998	9.1e-08	8265
GCST90199675	rs77433867	A	G	-0.161837	0.0362499	0.041419	8.03e-06	8265
GCST90199675	rs12306007	T	C	0.102709	0.0203538	0.142736	4.51e-07	8265
GCST90199675	rs116979298	T	C	-0.181869	0.0396223	0.0342134	4.43e-06	8265
GCST90199675	rs72623915	T	C	0.355872	0.0159872	0.256124	9.07e-110	8265
GCST90199675	rs35770448	C	T	0.107377	0.0239115	0.0983936	7.1e-06	8265
GCST90199675	rs145421014	A	C	-0.365808	0.0735614	0.00976823	6.6e-07	8265
GCST90199675	rs75686987	A	G	0.222727	0.0475935	0.0231924	2.87e-06	8265
GCST90199675	rs117313139	G	C	0.134168	0.0291427	0.0676518	4.15e-06	8265
GCST90199675	rs72629024	G	C	0.117324	0.0206359	0.144402	1.3e-08	8265
GCST90199676	rs17268364	A	G	0.0723971	0.0154591	0.48861	2.83e-06	8225
GCST90199676	rs111879519	T	C	0.145409	0.0319907	0.0645021	5.48e-06	8225
GCST90199676	rs146172549	C	T	0.336766	0.073153	0.0112401	4.15e-06	8225
GCST90199676	rs139236053	A	G	-0.153174	0.0343176	0.0546626	8.07e-06	8225
GCST90199676	rs114951684	G	A	-0.210068	0.0464803	0.0284632	6.2e-06	8225
GCST90199676	rs73808455	T	C	-0.284414	0.0626028	0.0155412	5.54e-06	8225
GCST90199676	rs114881696	G	C	-0.236439	0.0431018	0.0340631	4.12e-08	8225
GCST90199676	rs57601959	A	G	-0.1601	0.0361169	0.0479494	9.3e-06	8225
GCST90199676	rs72691394	A	G	-0.179559	0.0377023	0.0434942	1.91e-06	8225
GCST90199676	rs57994859	T	C	-0.132592	0.0299211	0.0712719	9.36e-06	8225
GCST90199676	rs158835	G	C	-0.0823376	0.0177145	0.711772	3.35e-06	8225
GCST90199676	rs6936055	T	C	0.0987167	0.0197112	0.198453	5.5e-07	8225
GCST90199676	rs10484587	T	A	0.0879266	0.0185495	0.225289	2.14e-06	8225
GCST90199676	rs11754776	T	C	-0.166115	0.0349798	0.0511945	2.05e-06	8225
GCST90199676	rs145557517	A	G	0.307537	0.0656048	0.0140078	2.76e-06	8225
GCST90199676	rs13238458	A	G	0.132235	0.0299019	0.0702811	9.77e-06	8225
GCST90199676	rs17091891	C	T	-0.121888	0.0235862	0.120786	2.37e-07	8225
GCST90199676	rs7860081	C	G	0.0735683	0.0159584	0.600899	4.03e-06	8225
GCST90199676	rs76911913	G	C	-0.487266	0.105694	0.00531006	4.02e-06	8225
GCST90199676	rs4962425	C	T	0.09298	0.0206509	0.816855	6.72e-06	8225
GCST90199676	rs10840108	C	T	-0.0836033	0.0178556	0.247676	2.84e-06	8225
GCST90199676	rs117245363	A	G	0.292341	0.063964	0.015133	4.87e-06	8225
GCST90199676	rs2514155	A	C	-0.156688	0.0353748	0.0501707	9.45e-06	8225
GCST90199676	rs964184	C	G	-0.177523	0.0228868	0.868688	8.72e-15	8225
GCST90199676	rs186740048	A	G	-0.302981	0.0677624	0.0131675	7.78e-06	8225
GCST90199676	rs72676439	T	C	-0.132926	0.0300848	0.0720927	9.94e-06	8225
GCST90199676	rs72785421	C	T	-0.119237	0.0216956	0.151933	3.89e-08	8225
GCST90199676	rs74732810	G	T	0.158428	0.0340249	0.0560059	3.22e-06	8225
GCST90199676	rs191591925	T	C	-0.439326	0.0960845	0.00658296	4.82e-06	8225
GCST90199676	rs148125219	A	G	-0.355434	0.0766211	0.0102128	3.5e-06	8225
GCST90199676	rs112871012	A	G	0.158987	0.0280316	0.090405	1.41e-08	8225
GCST90199676	rs1002762	G	A	-0.0958491	0.0195747	0.199319	9.75e-07	8225
GCST90199677	rs6437111	T	C	-0.0730313	0.0157383	0.623194	3.48e-06	8254
GCST90199677	rs71434672	T	A	-0.151261	0.0321585	0.059628	2.56e-06	8254
GCST90199677	rs111838413	C	A	0.177437	0.0395399	0.0397048	7.21e-06	8254
GCST90199677	rs1129043	C	T	-0.131118	0.0157904	0.576689	1.01e-16	8254
GCST90199677	rs201357853	T	A	0.121602	0.0269646	0.0884499	6.49e-06	8254
GCST90199677	rs77095091	C	T	-0.127049	0.0286851	0.0767112	9.46e-06	8254
GCST90199677	rs13270448	G	A	0.0763145	0.0154491	0.544031	7.82e-07	8254
GCST90199677	rs117675121	C	A	-0.227121	0.0489585	0.0253311	3.5e-06	8254
GCST90199677	rs16922127	T	G	-0.1432	0.0311068	0.0645772	4.15e-06	8254
GCST90199677	rs146964322	G	C	0.148688	0.0310762	0.064898	1.71e-06	8254
GCST90199677	rs80195374	A	G	0.250371	0.0520121	0.0222903	1.48e-06	8254
GCST90199677	rs139282082	G	T	-0.212207	0.0476843	0.026625	8.58e-06	8254
GCST90199677	rs34402912	C	T	0.124264	0.0280235	0.0826055	9.24e-06	8254
GCST90199677	rs141436484	G	A	0.119976	0.0236236	0.119625	3.8e-07	8254
GCST90199677	rs45591543	T	C	0.270085	0.0595489	0.0164948	5.75e-06	8254
GCST90199677	rs12894999	A	G	-0.0982367	0.0197435	0.813368	6.5e-07	8254
GCST90199677	rs143866653	C	A	-0.233425	0.0502906	0.0236865	3.46e-06	8254
GCST90199677	rs76701293	A	G	-0.155826	0.0352527	0.0504492	9.86e-06	8254
GCST90199677	rs138447973	C	T	0.225893	0.0498426	0.0249754	5.84e-06	8254
GCST90199677	rs9963006	A	G	-0.0758529	0.016472	0.626775	4.13e-06	8254
GCST90199677	rs77723081	C	G	-0.423631	0.0948615	0.00654995	7.98e-06	8254
GCST90199677	rs77182631	A	G	-0.175305	0.0370791	0.0446725	2.27e-06	8254
GCST90199678	rs140591764	T	C	-0.477597	0.0988554	0.00599357	1.36e-06	8125
GCST90199678	rs151096450	T	G	-0.106532	0.0237717	0.116202	7.41e-06	8125
GCST90199678	rs11691183	T	C	-0.0838852	0.0178203	0.253095	2.51e-06	8125
GCST90199678	rs17688758	C	T	-0.128898	0.0278843	0.0813925	3.79e-06	8125
GCST90199678	rs276286	A	G	-0.0849521	0.0176539	0.740886	1.49e-06	8125
GCST90199678	rs72801867	G	A	0.100144	0.021758	0.149025	4.17e-06	8125
GCST90199678	rs62381620	G	T	-0.288241	0.044521	0.0302787	9.53e-11	8125
GCST90199678	rs114537403	T	C	0.252179	0.0567582	0.0185901	8.87e-06	8125
GCST90199678	rs191390190	A	T	-0.27604	0.0614913	0.0157699	7.15e-06	8125
GCST90199678	rs73396929	A	G	-0.125973	0.0262548	0.0935328	1.6e-06	8125
GCST90199678	rs11766962	C	T	-0.0905032	0.0185917	0.225766	1.13e-06	8125
GCST90199678	rs77181656	T	C	-0.299894	0.0676025	0.0132503	9.16e-06	8125
GCST90199678	rs55703838	T	C	-0.339008	0.0749126	0.0104977	6.03e-06	8125
GCST90199678	rs9599028	A	T	0.0756554	0.0162189	0.341971	3.09e-06	8125
GCST90199678	rs7147156	G	T	-0.343519	0.0755814	0.0105797	5.49e-06	8125
GCST90199678	rs191302291	T	G	-0.303875	0.061572	0.015546	8e-07	8125
GCST90199678	rs756874	G	A	0.0744947	0.0159556	0.366768	3.03e-06	8125
GCST90199678	rs117550283	C	G	-0.120043	0.0270924	0.0880211	9.38e-06	8125
GCST90199678	rs145469088	G	A	-1.63094	0.326085	0.000563557	5.69e-07	8125
GCST90199678	rs7478	A	T	0.0697161	0.0156795	0.42224	8.74e-06	8125
GCST90199678	rs5996848	G	A	-0.0818347	0.0175977	0.73054	3.31e-06	8125
GCST90199679	rs141568347	A	G	-0.751799	0.158991	0.00302889	2.26e-06	6496
GCST90199679	rs7593862	C	T	0.0884833	0.0192158	0.287106	4.13e-06	6496
GCST90199679	rs2090997	G	A	0.114676	0.025701	0.866667	8.12e-06	6496
GCST90199679	rs11129828	T	C	-0.089998	0.0193473	0.282532	3.29e-06	6496
GCST90199679	rs13114094	C	T	0.107882	0.0238873	0.16303	6.29e-06	6496
GCST90199679	rs149272613	T	C	-0.29112	0.0606833	0.0216199	1.61e-06	6496
GCST90199679	rs62337911	G	A	-0.210473	0.0448249	0.038912	2.66e-06	6496
GCST90199679	rs143968247	A	G	-0.216775	0.0480854	0.0343422	6.54e-06	6496
GCST90199679	rs11167700	T	A	-0.109661	0.0234168	0.169783	2.83e-06	6496
GCST90199679	rs2749675	G	A	0.123184	0.0258144	0.867047	1.82e-06	6496
GCST90199679	rs12216347	G	A	-0.0823444	0.0183532	0.376398	7.24e-06	6496
GCST90199679	rs10250619	C	T	-0.0931159	0.0209692	0.782659	8.97e-06	6496
GCST90199679	rs324498	A	G	0.115581	0.0253192	0.854157	5e-06	6496
GCST90199679	rs117746629	T	A	0.173162	0.0376532	0.0571139	4.25e-06	6496
GCST90199679	rs10823297	C	T	-0.224729	0.0497919	0.0308071	6.38e-06	6496
GCST90199679	rs11608247	G	A	0.187711	0.0413816	0.0459105	5.73e-06	6496
GCST90199679	rs4898864	A	T	-0.0828954	0.0181741	0.576235	5.09e-06	6496
GCST90199679	rs114966657	C	T	0.12724	0.0285633	0.103679	8.4e-06	6496
GCST90199679	rs2472297	T	C	0.0925819	0.0198372	0.255244	3.05e-06	6496
GCST90199679	rs148948230	T	C	-0.282226	0.0636719	0.0189311	9.31e-06	6496
GCST90199679	rs62063470	C	G	-0.0855681	0.0193057	0.300507	9.32e-06	6496
GCST90199679	rs8072466	C	T	-0.105486	0.0236875	0.163909	8.46e-06	6496
GCST90199679	rs62095761	A	G	0.0959574	0.0199786	0.266528	1.56e-06	6496
GCST90199679	rs2313588	A	C	-0.121021	0.0257748	0.14737	2.66e-06	6496
GCST90199680	rs380155	T	C	-0.0732844	0.016032	0.373797	4.85e-06	8182
GCST90199680	rs28415528	A	G	-0.119396	0.0162643	0.317791	2.12e-13	8182
GCST90199680	rs186490153	C	T	-0.249031	0.0552526	0.0191531	6.57e-06	8182
GCST90199680	rs557560710	C	T	-0.149611	0.0329215	0.0554393	5.51e-06	8182
GCST90199680	rs139897381	C	T	-0.327175	0.0666494	0.0129846	9.16e-07	8182
GCST90199680	rs150955925	C	G	-0.310408	0.0669674	0.0129156	3.57e-06	8182
GCST90199680	rs72668359	C	T	0.276546	0.0589512	0.0166993	2.72e-06	8182
GCST90199680	rs188729852	A	G	0.674078	0.145858	0.00269773	3.81e-06	8182
GCST90199680	rs79795772	A	G	-0.173164	0.0387063	0.0397664	7.68e-06	8182
GCST90199680	rs9314051	A	C	0.0804413	0.0164625	0.697227	1.03e-06	8182
GCST90199680	rs7741311	G	T	0.100181	0.0220167	0.133583	5.36e-06	8182
GCST90199680	rs3752651	C	T	-0.0899675	0.0187912	0.207803	1.69e-06	8182
GCST90199680	rs1481852	G	A	-0.0810423	0.016792	0.671158	1.39e-06	8182
GCST90199680	rs12554019	G	C	-0.0882323	0.0197399	0.186494	7.83e-06	8182
GCST90199680	rs11141654	A	G	-0.0960652	0.0199883	0.177262	1.54e-06	8182
GCST90199680	rs34097396	A	G	-0.140136	0.0309815	0.0644806	6.09e-06	8182
GCST90199680	rs10844993	G	T	0.0848311	0.0180197	0.230317	2.51e-06	8182
GCST90199680	rs12878802	C	T	-0.0800192	0.0160357	0.426697	6.04e-07	8182
GCST90199680	rs9302385	C	A	-0.0890214	0.0167413	0.280432	1.05e-07	8182
GCST90199680	rs9913532	T	C	-0.105503	0.0228355	0.126959	3.83e-06	8182
GCST90199680	rs11879271	T	C	0.144537	0.0321382	0.0601982	6.88e-06	8182
GCST90199681	rs143584067	A	G	0.396114	0.08856	0.00760177	7.72e-06	8224
GCST90199681	rs76963882	C	T	0.0744623	0.0167632	0.304345	8.91e-06	8224
GCST90199681	rs188077378	A	G	-0.188731	0.0376106	0.0449171	5.22e-07	8224
GCST90199681	rs12562486	T	G	0.751021	0.161694	0.00231538	3.41e-06	8224
GCST90199681	rs13384756	T	C	-0.222042	0.0183336	0.22539	9.21e-34	8224
GCST90199681	rs112809733	C	T	0.124361	0.0261853	0.0976011	2.04e-06	8224
GCST90199681	rs74637339	A	T	0.218791	0.0348214	0.0521596	3.32e-10	8224
GCST90199681	rs35254234	A	G	0.321188	0.0693423	0.0127548	3.62e-06	8224
GCST90199681	rs183489175	A	G	0.410446	0.0914386	0.00721536	7.16e-06	8224
GCST90199681	rs145729777	A	G	-0.463127	0.104841	0.00554067	9.99e-06	8224
GCST90199681	rs1479581	C	T	-0.0889207	0.0192855	0.20195	4.01e-06	8224
GCST90199681	rs17470667	G	A	0.162122	0.0351403	0.0512056	3.96e-06	8224
GCST90199681	rs35538886	T	C	-0.128883	0.0289318	0.0777478	8.4e-06	8224
GCST90199681	rs7029211	T	C	-0.27916	0.0605491	0.983056	4.02e-06	8224
GCST90199681	rs12250365	A	G	0.0926098	0.0184154	0.231692	4.93e-07	8224
GCST90199681	rs77585588	A	G	0.452071	0.0895868	0.00748539	4.51e-07	8224
GCST90199681	rs76619244	C	G	0.297392	0.0628958	0.0156997	2.26e-06	8224
GCST90199681	rs72622236	C	A	-0.0740584	0.0160837	0.385805	4.13e-06	8224
GCST90199681	rs118085936	C	T	0.159419	0.0348335	0.0532585	4.73e-06	8224
GCST90199681	rs6503343	A	G	-0.112122	0.0249261	0.112013	6.85e-06	8224
GCST90199681	rs11574581	G	A	0.13927	0.0278489	0.0848802	5.71e-07	8224
GCST90199681	rs5748916	A	G	-0.0747733	0.0168719	0.324124	9.34e-06	8224
GCST90199682	rs12726652	A	G	-0.0844405	0.0186944	0.201091	6.28e-06	7998
GCST90199682	rs149152049	A	C	-0.281055	0.0612479	0.0157189	4.46e-06	7998
GCST90199682	rs145449041	C	T	0.390038	0.0861107	0.00789672	5.91e-06	7998
GCST90199682	rs6736866	G	C	-0.0830696	0.017955	0.230629	3.72e-06	7998
GCST90199682	rs17011873	C	T	-0.0849946	0.0183847	0.21935	3.78e-06	7998
GCST90199682	rs149381367	G	C	0.283943	0.064014	0.014361	9.18e-06	7998
GCST90199682	rs12989742	C	T	0.0759281	0.0168742	0.292502	6.81e-06	7998
GCST90199682	rs12490555	T	C	0.0844343	0.0180873	0.233488	3.04e-06	7998
GCST90199682	rs2285761	T	G	0.0877735	0.019671	0.179857	8.12e-06	7998
GCST90199682	rs11741406	A	G	0.0865002	0.0193084	0.193256	7.47e-06	7998
GCST90199682	rs34463406	T	C	-0.0690213	0.0155186	0.380988	8.68e-06	7998
GCST90199682	rs148874160	A	G	0.253526	0.0529352	0.0209967	1.67e-06	7998
GCST90199682	rs148170430	C	T	0.482554	0.0941732	0.00661459	2.99e-07	7998
GCST90199682	rs17544266	C	T	-0.19071	0.042891	0.0326658	8.73e-06	7998
GCST90199682	rs2727548	A	G	-0.0708743	0.0154929	0.506254	4.77e-06	7998
GCST90199682	rs117283049	G	T	-0.187452	0.0408701	0.0356159	4.51e-06	7998
GCST90199682	rs147045808	T	C	0.347563	0.077241	0.00949925	6.8e-06	7998
GCST90199682	rs78978101	A	C	-0.348657	0.077783	0.00969841	7.38e-06	7998
GCST90199682	rs8025295	G	C	0.0862129	0.0184313	0.775299	2.9e-06	7998
GCST90199682	rs140994086	T	C	0.211726	0.0469464	0.0261017	6.48e-06	7998
GCST90199682	rs929300	T	C	0.186096	0.0415711	0.0348954	7.59e-06	7998
GCST90199682	rs138767120	G	C	-0.208734	0.0445316	0.0298171	2.77e-06	7998
GCST90199682	rs3211568	A	G	0.08928	0.0193344	0.192497	3.88e-06	7998
GCST90199682	rs74251908	T	C	0.197529	0.0418217	0.034294	2.32e-06	7998
GCST90199682	rs4390625	G	A	-0.0943027	0.0172638	0.740662	4.7e-08	7998
GCST90199682	rs61197953	C	T	0.0706504	0.0154811	0.420836	5.03e-06	7998
GCST90199682	rs75459253	A	G	0.224504	0.0458815	0.028192	9.92e-07	7998
GCST90199682	rs200399858	T	C	-0.120814	0.0151785	0.507921	1.73e-15	7998
GCST90199682	rs8101881	T	C	0.254197	0.0152966	0.606808	5.17e-62	7998
GCST90199683	rs2999546	T	G	0.0721966	0.0158469	0.637541	5.22e-06	8208
GCST90199683	rs4584428	T	G	0.109808	0.0239353	0.11603	4.48e-06	8208
GCST90199683	rs11889711	T	C	-0.0719998	0.0157071	0.620089	4.56e-06	8208
GCST90199683	rs1479	G	T	0.0905519	0.0192077	0.197771	2.42e-06	8208
GCST90199683	rs72551330	C	T	0.303539	0.0629629	0.0147633	1.43e-06	8208
GCST90199683	rs146089696	C	A	-0.227745	0.048348	0.0258431	2.47e-06	8208
GCST90199683	rs77535679	A	G	0.272146	0.0527254	0.021052	2.45e-07	8208
GCST90199683	rs73152633	T	C	0.179659	0.0383524	0.0404457	2.81e-06	8208
GCST90199683	rs9866361	A	G	0.0952028	0.0206127	0.164093	3.86e-06	8208
GCST90199683	rs115634566	C	G	0.241854	0.0544403	0.0194495	8.89e-06	8208
GCST90199683	rs13353672	A	G	0.0847569	0.0190801	0.206417	8.91e-06	8208
GCST90199683	rs138960177	T	C	0.204895	0.0426063	0.0350566	1.52e-06	8208
GCST90199683	rs2187200	G	T	-0.0712121	0.0160922	0.361312	9.63e-06	8208
GCST90199683	rs78906653	T	C	-0.144801	0.0290437	0.0749114	6.18e-07	8208
GCST90199683	rs11575549	T	C	-0.37948	0.056925	0.0179246	2.62e-11	8208
GCST90199683	rs867704	G	C	-0.0700153	0.0154721	0.561746	6.03e-06	8208
GCST90199683	rs72663013	T	G	-0.282142	0.0546119	0.0196341	2.39e-07	8208
GCST90199683	rs41280729	G	A	-0.148381	0.0323839	0.0591969	4.61e-06	8208
GCST90199683	rs1929252	C	A	-0.0790401	0.0175887	0.251463	7e-06	8208
GCST90199683	rs10999904	A	G	-0.134401	0.0257002	0.0982241	1.7e-07	8208
GCST90199683	rs76522692	G	A	-0.220452	0.0473306	0.0266439	3.2e-06	8208
GCST90199683	rs11518601	T	C	-0.111869	0.0240488	0.118732	3.29e-06	8208
GCST90199683	rs11227288	C	G	0.0899903	0.019745	0.180316	5.17e-06	8208
GCST90199683	rs35291122	A	G	-0.220159	0.0457359	0.0289393	1.48e-06	8208
GCST90199683	rs118052117	T	C	0.234493	0.0518474	0.0218319	6.1e-06	8208
GCST90199683	rs8061485	C	T	-0.0845625	0.0169225	0.279379	5.82e-07	8208
GCST90199683	rs184875464	T	C	0.525364	0.102005	0.00561386	2.6e-07	8208
GCST90199683	rs181823597	G	C	0.15968	0.0323035	0.0594671	7.69e-07	8208
GCST90199683	rs79441299	T	C	0.29338	0.0638741	0.014453	4.37e-06	8208
GCST90199683	rs240759	A	G	-0.170792	0.0381475	0.955495	7.56e-06	8208
GCST90199683	rs113532410	T	G	0.173939	0.0334364	0.0584424	1.97e-07	8208
GCST90199683	rs5751124	A	G	0.19056	0.042405	0.0332277	7e-06	8208
GCST90199684	rs75445316	T	C	0.241198	0.049473	0.024875	1.09e-06	8212
GCST90199684	rs113627835	C	G	0.382342	0.0840396	0.00861964	5.38e-06	8212
GCST90199684	rs114473062	T	C	0.226158	0.049117	0.025608	4.14e-06	8212
GCST90199684	rs77982886	G	A	0.316857	0.0635267	0.0152346	6.11e-07	8212
GCST90199684	rs10006032	G	A	-0.15194	0.0334117	0.0573319	5.43e-06	8212
GCST90199684	rs10072491	T	C	-0.17568	0.038446	0.0420795	4.89e-06	8212
GCST90199684	rs62385039	G	A	-0.258001	0.0552286	0.0201079	2.99e-06	8212
GCST90199684	rs17410962	A	G	-0.11411	0.0235805	0.120383	1.3e-06	8212
GCST90199684	rs2943179	T	C	-0.0822174	0.0185161	0.221974	8.98e-06	8212
GCST90199684	rs6475038	G	C	-0.0721413	0.0159373	0.49482	5.99e-06	8212
GCST90199684	rs10735636	G	C	0.266346	0.0602083	0.981772	9.7e-06	8212
GCST90199684	rs117168942	C	T	0.191261	0.0431454	0.0332722	9.3e-06	8212
GCST90199684	rs11033752	T	C	-0.0907355	0.0204967	0.17797	9.56e-06	8212
GCST90199684	rs964184	C	G	-0.116525	0.0229017	0.868723	3.62e-07	8212
GCST90199684	rs56354314	A	G	0.235446	0.0519464	0.022346	5.83e-06	8212
GCST90199684	rs12858688	T	C	-0.22125	0.0491192	0.0249358	6.66e-06	8212
GCST90199684	rs11160050	G	A	0.125943	0.028029	0.0875843	7.01e-06	8212
GCST90199684	rs12447287	C	T	0.081903	0.0180828	0.245284	5.92e-06	8212
GCST90199684	rs9894638	C	T	0.0857298	0.0192292	0.211593	8.26e-06	8212
GCST90199685	rs17035713	G	A	-0.176168	0.0391241	0.0555824	6.71e-06	6378
GCST90199685	rs77599553	A	T	-0.26624	0.0570875	0.024663	3.11e-06	6378
GCST90199685	rs113718400	A	C	-0.278095	0.0628536	0.0198899	9.67e-06	6378
GCST90199685	rs952263	T	G	0.0960714	0.0209226	0.231638	4.4e-06	6378
GCST90199685	rs55920120	A	C	0.211234	0.0475892	0.0354543	9.05e-06	6378
GCST90199685	rs4972489	C	A	0.109484	0.0215719	0.219483	3.87e-07	6378
GCST90199685	rs11924632	G	A	-0.0837752	0.0189266	0.319162	9.59e-06	6378
GCST90199685	rs73121585	A	C	-0.286922	0.0649528	0.0186813	9.99e-06	6378
GCST90199685	rs141172381	A	G	0.286907	0.0647015	0.0189245	9.24e-06	6378
GCST90199685	rs7643986	C	T	0.237339	0.0507469	0.0314905	2.91e-06	6378
GCST90199685	rs12498693	A	C	-0.140175	0.0306696	0.0908947	4.87e-06	6378
GCST90199685	rs72679893	T	C	-0.141425	0.031732	0.0830319	8.32e-06	6378
GCST90199685	rs190199861	G	A	0.297064	0.0645441	0.018813	4.17e-06	6378
GCST90199685	rs117372736	T	G	0.346995	0.0766527	0.0135114	5.99e-06	6378
GCST90199685	rs4946146	T	C	0.311867	0.0660179	0.0182161	2.31e-06	6378
GCST90199685	rs59927118	T	C	0.0964238	0.0209287	0.233493	4.08e-06	6378
GCST90199685	rs34291068	A	C	0.159431	0.0358652	0.0631083	8.78e-06	6378
GCST90199685	rs78575779	G	A	-0.234076	0.0525518	0.0286499	8.42e-06	6378
GCST90199685	rs111764634	A	C	0.160187	0.03428	0.0711024	2.97e-06	6378
GCST90199685	rs189863837	A	G	0.280524	0.0568874	0.0248153	8.17e-07	6378
GCST90199685	rs56327721	T	C	-0.132143	0.0284005	0.106214	3.27e-06	6378
GCST90199685	rs6081988	C	T	0.130879	0.0293982	0.101462	8.51e-06	6378
GCST90199685	rs11552067	A	G	0.0845951	0.0181892	0.587463	3.31e-06	6378
GCST90199686	rs9432398	G	A	0.221475	0.0445422	0.0316989	6.62e-07	8153
GCST90199686	rs80346659	C	G	-0.223208	0.0489983	0.0253623	5.23e-06	8153
GCST90199686	rs6664713	A	C	0.221278	0.0497353	0.0247598	8.62e-06	8153
GCST90199686	rs1878503	A	G	0.0695737	0.0155972	0.46355	8.17e-06	8153
GCST90199686	rs11681248	T	C	-0.0861776	0.01577	0.629022	4.64e-08	8153
GCST90199686	rs76260755	T	C	-0.113035	0.0255573	0.110017	9.74e-06	8153
GCST90199686	rs9857968	T	C	0.150356	0.0334056	0.0567903	6.77e-06	8153
GCST90199686	rs76157950	A	G	0.259172	0.0571721	0.0186095	5.81e-06	8153
GCST90199686	rs853154	C	G	0.102766	0.0214138	0.156615	1.59e-06	8153
GCST90199686	rs117276795	A	G	0.356183	0.0769361	0.0103757	3.66e-06	8153
GCST90199686	rs11822621	T	G	-0.117218	0.025765	0.100928	5.38e-06	8153
GCST90199686	rs497768	G	C	-0.0739761	0.0160037	0.561103	3.79e-06	8153
GCST90199686	rs9565718	A	T	-0.0847838	0.0167172	0.630251	3.94e-07	8153
GCST90199686	rs61974973	G	A	0.132651	0.0296776	0.0761626	7.83e-06	8153
GCST90199686	rs198260	A	G	0.22816	0.048609	0.97371	2.68e-06	8153
GCST90199686	rs8061485	C	T	-0.175473	0.0171848	0.278471	1.77e-24	8153
GCST90199686	rs4316784	C	T	0.0920404	0.0207915	0.826904	9.56e-06	8153
GCST90199686	rs9981680	G	T	0.169465	0.0383093	0.0427167	9.71e-06	8153
GCST90199687	rs567440118	A	G	-0.484057	0.102614	0.00560552	2.39e-06	8151
GCST90199687	rs647667	C	T	0.144169	0.0324617	0.0591665	8.95e-06	8151
GCST90199687	rs75194109	C	T	-0.397999	0.0851016	0.00818764	2.91e-06	8151
GCST90199687	rs11126412	T	A	0.0812665	0.0182574	0.222311	8.54e-06	8151
GCST90199687	rs4663135	C	T	0.0837071	0.018929	0.784904	9.77e-06	8151
GCST90199687	rs535146	A	T	0.0748445	0.0158705	0.384514	2.41e-06	8151
GCST90199687	rs145376871	T	G	-0.246684	0.0554495	0.0191146	8.63e-06	8151
GCST90199687	rs76954195	G	C	0.206021	0.0459715	0.028169	7.41e-06	8151
GCST90199687	rs78921993	G	A	-0.129378	0.0291215	0.07346	8.88e-06	8151
GCST90199687	rs184637108	T	A	-0.381288	0.0860405	0.0078808	9.36e-06	8151
GCST90199687	rs139591016	C	T	-0.244512	0.0539409	0.0203237	5.82e-06	8151
GCST90199687	rs73766900	A	G	0.209381	0.0453361	0.0293864	3.87e-06	8151
GCST90199687	rs111498995	T	A	0.275959	0.0591476	0.0168734	3.08e-06	8151
GCST90199687	rs62381620	G	T	-0.293756	0.0441641	0.0304893	2.9e-11	8151
GCST90199687	rs61744140	G	T	-2.86664	0.562079	0.000184411	3.4e-07	8151
GCST90199687	rs80179348	T	A	-0.319612	0.066975	0.0133227	1.82e-06	8151
GCST90199687	rs149656965	T	C	-0.320596	0.0696557	0.0120586	4.17e-06	8151
GCST90199687	rs78263978	A	G	-0.22873	0.0484595	0.02583	2.36e-06	8151
GCST90199687	rs2394872	C	A	-0.121016	0.0261549	0.0928766	3.71e-06	8151
GCST90199687	rs77181656	T	C	-0.318701	0.066826	0.0133923	1.85e-06	8151
GCST90199687	rs76379749	C	T	-0.229603	0.0518367	0.0217525	9.45e-06	8151
GCST90199687	rs7875568	G	T	-0.255385	0.0546341	0.0196633	2.95e-06	8151
GCST90199687	rs72774956	A	G	-0.239983	0.0535446	0.0203856	7.4e-06	8151
GCST90199687	rs826459	A	G	0.0767693	0.017064	0.70797	6.83e-06	8151
GCST90199687	rs74850022	T	C	-0.30887	0.0693354	0.0122956	8.4e-06	8151
GCST90199687	rs7960425	C	G	0.238798	0.0488539	0.024852	1.02e-06	8151
GCST90199687	rs4783107	C	T	-0.116779	0.0239738	0.886875	1.11e-06	8151
GCST90199688	rs75446748	C	T	-0.100817	0.0215403	0.142724	2.86e-06	8250
GCST90199688	rs1890452	A	G	-0.0770614	0.0157164	0.337406	9.43e-07	8250
GCST90199688	rs112816924	T	C	0.275875	0.0608934	0.0153734	5.89e-06	8250
GCST90199688	rs16824802	T	C	0.0978791	0.0188923	0.201151	2.21e-07	8250
GCST90199688	rs1047891	A	C	0.381478	0.0157461	0.307889	1.16e-129	8250
GCST90199688	rs62182612	A	G	-0.0838786	0.0187414	0.194247	7.62e-06	8250
GCST90199688	rs77976040	C	A	0.25373	0.0570551	0.0176413	8.7e-06	8250
GCST90199688	rs9821781	A	G	0.0826592	0.0152654	0.560748	6.14e-08	8250
GCST90199688	rs358908	C	T	-0.0883162	0.0172318	0.258424	2.97e-07	8250
GCST90199688	rs12233751	C	A	-0.107576	0.021548	0.140374	5.96e-07	8250
GCST90199688	rs115090460	T	A	-0.213667	0.04776	0.0255581	7.69e-06	8250
GCST90199688	rs243795	C	T	0.0882873	0.0184131	0.208481	1.63e-06	8250
GCST90199688	rs4947536	G	C	-0.0672825	0.0150525	0.499694	7.83e-06	8250
GCST90199688	rs11136810	G	C	0.072029	0.0152368	0.400543	2.28e-06	8250
GCST90199688	rs76513761	C	T	0.202404	0.0452943	0.0282572	7.87e-06	8250
GCST90199688	rs78612075	A	G	0.271706	0.0604624	0.0158633	7e-06	8250
GCST90199688	rs10757444	A	G	0.080588	0.0163581	0.69497	8.37e-07	8250
GCST90199688	rs144831076	C	T	-0.284047	0.056482	0.0180032	4.93e-07	8250
GCST90199688	rs151202997	T	G	0.193942	0.0427714	0.0315572	5.78e-06	8250
GCST90199688	rs596603	G	T	-0.115999	0.0149808	0.572668	9.7e-15	8250
GCST90199688	rs7127777	C	G	-0.0733441	0.0154452	0.445641	2.05e-06	8250
GCST90199688	rs11108842	G	T	-0.347252	0.0751899	0.00985641	3.87e-06	8250
GCST90199688	rs2329096	T	C	0.0709468	0.015894	0.351672	8.05e-06	8250
GCST90199688	rs141342711	T	C	0.156311	0.0326222	0.0552779	1.66e-06	8250
GCST90199688	rs78829102	A	G	0.188424	0.0402532	0.035272	2.86e-06	8250
GCST90199688	rs117206739	T	C	0.23915	0.0531026	0.0202867	6.68e-06	8250
GCST90199688	rs9614932	T	C	-0.101483	0.0214974	0.143251	2.35e-06	8250
GCST90199689	rs187970821	G	A	-0.36255	0.0819826	0.0104006	9.77e-06	7158
GCST90199689	rs115887046	C	T	-0.206093	0.046384	0.0330149	8.86e-06	7158
GCST90199689	rs73918203	A	G	-0.179866	0.0388237	0.0496689	3.61e-06	7158
GCST90199689	rs13405102	G	A	0.0780611	0.0171532	0.467103	5.34e-06	7158
GCST90199689	rs79407744	A	G	0.360499	0.0784962	0.0115007	4.38e-06	7158
GCST90199689	rs77376288	C	T	0.42291	0.0866346	0.00937194	1.05e-06	7158
GCST90199689	rs113654354	G	A	-0.239492	0.054054	0.024409	9.4e-06	7158
GCST90199689	rs55971662	T	C	0.0761508	0.0170398	0.440459	7.86e-06	7158
GCST90199689	rs7646869	A	C	-0.0761641	0.0170125	0.383482	7.57e-06	7158
GCST90199689	rs7629795	A	T	0.108234	0.0242047	0.864328	7.76e-06	7158
GCST90199689	rs6823721	T	C	-0.0756087	0.0164302	0.520367	4.19e-06	7158
GCST90199689	rs6810998	T	C	-0.151927	0.0297616	0.0889636	3.31e-07	7158
GCST90199689	rs138634970	T	C	-0.326848	0.0726276	0.01307	6.79e-06	7158
GCST90199689	rs146058026	G	C	-0.350809	0.0764568	0.0120152	4.47e-06	7158
GCST90199689	rs12662646	A	G	-0.165539	0.0347192	0.0603497	1.86e-06	7158
GCST90199689	rs11101389	A	T	-0.0917167	0.0190277	0.268308	1.43e-06	7158
GCST90199689	rs11817632	A	G	-0.271521	0.0604452	0.0194032	7.06e-06	7158
GCST90199689	rs182015775	A	G	-0.128395	0.0260547	0.11646	8.31e-07	7158
GCST90199689	rs118171449	T	C	0.140008	0.031363	0.0767077	8.04e-06	7158
GCST90199689	rs146355728	T	G	-0.424019	0.0914518	0.00830869	3.54e-06	7158
GCST90199689	rs60850040	C	T	-0.154409	0.0332636	0.0656601	3.45e-06	7158
GCST90199689	rs1818709	C	G	-0.0762769	0.0168878	0.453585	6.28e-06	7158
GCST90199689	rs62052803	C	T	-0.176732	0.0399741	0.0454737	9.82e-06	7158
GCST90199689	rs296366	C	T	-0.0945409	0.0194924	0.754105	1.23e-06	7158
GCST90199689	rs16982178	A	G	-0.111062	0.0236265	0.143877	2.59e-06	7158
GCST90199690	rs116301309	A	C	-0.315234	0.0672785	0.0125152	2.79e-06	8239
GCST90199690	rs9784059	T	C	-0.148526	0.0325498	0.0557718	5.04e-06	8239
GCST90199690	rs2435388	G	A	-0.0823434	0.0178025	0.765692	3.74e-06	8239
GCST90199690	rs11688483	G	A	-0.0751194	0.0163022	0.310804	4.07e-06	8239
GCST90199690	rs73212280	G	A	0.118902	0.0232367	0.118421	3.1e-07	8239
GCST90199690	rs10512739	G	A	-0.113507	0.0256877	0.0936777	9.93e-06	8239
GCST90199690	rs79242179	A	G	-0.329439	0.0689279	0.0120423	1.76e-06	8239
GCST90199690	rs149452470	G	C	0.268339	0.0583171	0.0166054	4.2e-06	8239
GCST90199690	rs7776366	C	T	0.074063	0.0167413	0.695232	9.69e-06	8239
GCST90199690	rs57900160	G	C	-0.0804207	0.0172759	0.257555	3.24e-06	8239
GCST90199690	rs62577978	A	G	-0.0981073	0.0218942	0.138669	7.43e-06	8239
GCST90199690	rs12831673	A	G	0.155271	0.0325321	0.055853	1.82e-06	8239
GCST90199690	rs117358502	A	G	0.193608	0.0424643	0.0320248	5.13e-06	8239
GCST90199690	rs77657639	C	A	0.123886	0.0277549	0.0789602	8.06e-06	8239
GCST90199690	rs34922061	A	C	0.0893043	0.0197543	0.17996	6.16e-06	8239
GCST90199690	rs10459865	C	T	0.105994	0.0236672	0.112471	7.52e-06	8239
GCST90199690	rs183037566	A	G	0.352731	0.0751141	0.00997203	2.65e-06	8239
GCST90199691	rs56407361	T	C	0.143585	0.0313911	0.0585443	4.78e-06	8226
GCST90199691	rs140416084	A	G	-0.12314	0.0242476	0.105825	3.81e-07	8226
GCST90199691	rs149464341	T	G	-0.367016	0.0807331	0.00870465	5.47e-06	8226
GCST90199691	rs4686501	G	A	-0.1202	0.0266383	0.91482	6.41e-06	8226
GCST90199691	rs546649	T	C	-0.0736867	0.0152675	0.428694	1.39e-06	8226
GCST90199691	rs544646419	G	A	-0.253741	0.0563403	0.0178637	6.68e-06	8226
GCST90199691	rs73864608	A	G	-0.248871	0.0541941	0.0192942	4.39e-06	8226
GCST90199691	rs11133665	A	G	0.156172	0.0164769	0.291059	2.59e-21	8226
GCST90199691	rs79479138	T	C	0.278813	0.0594002	0.0161908	2.68e-06	8226
GCST90199691	rs1990897	G	T	0.0781977	0.0159956	0.321116	1.02e-06	8226
GCST90199691	rs80220760	G	A	0.287214	0.0604881	0.015379	2.05e-06	8226
GCST90199691	rs78654791	G	C	0.212125	0.0474708	0.0259158	7.88e-06	8226
GCST90199691	rs7746774	G	A	-0.106907	0.021178	0.144242	4.46e-07	8226
GCST90199691	rs10094039	G	A	-0.069388	0.0154645	0.622218	7.23e-06	8226
GCST90199691	rs2218687	A	G	0.0948989	0.0214092	0.146767	9.31e-06	8226
GCST90199691	rs1903860	C	T	-0.0951231	0.0213894	0.142707	8.7e-06	8226
GCST90199691	rs10886134	C	A	0.0673851	0.0151425	0.567596	8.58e-06	8226
GCST90199691	rs61910449	T	C	-0.179716	0.0397708	0.0361754	6.22e-06	8226
GCST90199691	rs111339300	A	G	-0.120806	0.0240792	0.110438	5.25e-07	8226
GCST90199691	rs73154072	G	A	-0.27116	0.0593007	0.0161842	4.82e-06	8226
GCST90199691	rs9526057	A	G	-0.0823478	0.0172987	0.261171	1.93e-06	8226
GCST90199691	rs1535573	G	A	-0.0822322	0.0180298	0.780847	5.09e-06	8226
GCST90199691	rs7145174	A	G	0.167413	0.0364336	0.0434889	4.33e-06	8226
GCST90199691	rs148226190	G	T	-0.331065	0.0702443	0.0116579	2.44e-06	8226
GCST90199691	rs12901652	T	C	0.155465	0.0348044	0.0484837	7.94e-06	8226
GCST90199691	rs1554410	G	T	0.0680514	0.015105	0.438307	6.63e-06	8226
GCST90199691	rs1670276	C	T	0.109213	0.0224365	0.129835	1.13e-06	8226
GCST90199691	rs35285898	C	A	0.159332	0.0168676	0.262279	3.52e-21	8226
GCST90199691	rs4043681	G	A	0.130261	0.0260698	0.90818	5.83e-07	8226
GCST90199691	rs6118747	G	A	-0.0916807	0.0182847	0.210838	5.33e-07	8226
GCST90199691	rs35042303	T	C	0.169952	0.0300921	0.0664537	1.63e-08	8226
GCST90199691	rs148357196	T	A	0.34753	0.0778149	0.00913298	7.97e-06	8226
GCST90199692	rs188517032	G	A	0.27034	0.0605876	0.019111	8.12e-06	7125
GCST90199692	rs12131960	A	T	0.0839684	0.0187574	0.270845	7.59e-06	7125
GCST90199692	rs13391525	G	C	-0.102419	0.0224149	0.162856	4.9e-06	7125
GCST90199692	rs79981355	C	T	-0.12161	0.0260117	0.11165	2.94e-06	7125
GCST90199692	rs62180249	T	C	0.0938403	0.0192855	0.263858	1.14e-06	7125
GCST90199692	rs11563055	G	A	-0.331464	0.0744809	0.0126074	8.57e-06	7125
GCST90199692	rs76762532	T	G	-0.21222	0.046059	0.0329989	4.07e-06	7125
GCST90199692	rs72713558	G	A	-0.129284	0.0292191	0.0872735	9.66e-06	7125
GCST90199692	rs12055187	A	G	0.268581	0.0604753	0.0192061	8.95e-06	7125
GCST90199692	rs141073864	C	T	0.308909	0.0687729	0.0150671	7.06e-06	7125
GCST90199692	rs80028711	G	A	0.34128	0.0761119	0.0117325	7.33e-06	7125
GCST90199692	rs148830279	T	C	-0.43597	0.0967004	0.00725556	6.53e-06	7125
GCST90199692	rs2502543	G	A	-0.0847163	0.0188698	0.270452	7.14e-06	7125
GCST90199692	rs12211905	G	T	0.0758092	0.0167419	0.477649	5.95e-06	7125
GCST90199692	rs188983534	A	G	-0.155646	0.0338062	0.0642616	4.14e-06	7125
GCST90199692	rs17665117	A	T	0.131321	0.029673	0.0895377	9.62e-06	7125
GCST90199692	rs116991170	T	C	0.268336	0.0579862	0.0207334	3.7e-06	7125
GCST90199692	rs1889899	G	A	0.0900574	0.0170887	0.381116	1.36e-07	7125
GCST90199692	rs76427286	A	G	-0.247755	0.0547662	0.023197	6.07e-06	7125
GCST90199692	rs117013417	T	C	-0.337827	0.075726	0.0121574	8.15e-06	7125
GCST90199692	rs1157094	A	C	-0.104351	0.0214635	0.819934	1.16e-06	7125
GCST90199692	rs221084	T	C	0.108157	0.0235317	0.143109	4.3e-06	7125
GCST90199692	rs41281112	T	C	-0.266851	0.0539977	0.0238865	7.74e-07	7125
GCST90199692	rs12900072	A	G	0.0775075	0.0166471	0.462872	3.23e-06	7125
GCST90199692	rs142847889	G	C	0.528397	0.110597	0.00562272	1.77e-06	7125
GCST90199693	rs28415528	A	G	-0.209871	0.016024	0.317899	3.41e-39	8239
GCST90199693	rs299647	C	T	-0.0858123	0.0185046	0.20984	3.53e-06	8239
GCST90199693	rs6844622	G	C	-0.0711572	0.0154677	0.580469	4.22e-06	8239
GCST90199693	rs114537113	T	C	-0.330467	0.071325	0.0114546	3.6e-06	8239
GCST90199693	rs80144245	C	T	-0.208918	0.0425154	0.032466	8.93e-07	8239
GCST90199693	rs111528473	A	G	0.403688	0.0884272	0.00730105	4.99e-06	8239
GCST90199693	rs144727225	T	C	-0.225369	0.0493589	0.0236938	4.97e-06	8239
GCST90199693	rs488485	C	T	-0.0943596	0.0211094	0.841825	7.82e-06	8239
GCST90199693	rs11052064	C	T	0.145747	0.0327583	0.0554543	8.62e-06	8239
GCST90199693	rs9603710	G	T	-0.066296	0.0149651	0.512044	9.42e-06	8239
GCST90199693	rs9530666	C	A	-0.0689846	0.015239	0.533242	5.99e-06	8239
GCST90199693	rs59627096	G	A	-0.0943227	0.0206078	0.161978	4.72e-06	8239
GCST90199693	rs12453818	G	A	0.0764897	0.0169153	0.703012	6.13e-06	8239
GCST90199693	rs10445235	T	C	0.0823205	0.017876	0.761006	4.12e-06	8239
GCST90199693	rs148758368	T	A	0.370269	0.0808217	0.00863747	4.62e-06	8239
GCST90199694	rs138045396	A	G	0.199454	0.044885	0.0350913	8.84e-06	7444
GCST90199694	rs10194878	C	T	0.0873181	0.0182519	0.283293	1.72e-06	7444
GCST90199694	rs78121311	G	T	-0.203071	0.0427853	0.039261	2.07e-06	7444
GCST90199694	rs7699259	A	G	0.0805936	0.0166295	0.472503	1.26e-06	7444
GCST90199694	rs6859899	G	A	-0.10352	0.0224663	0.157066	4.07e-06	7444
GCST90199694	rs1388107	T	G	-0.105876	0.0236541	0.138735	7.6e-06	7444
GCST90199694	rs72818634	A	G	-0.112169	0.0248028	0.129326	6.11e-06	7444
GCST90199694	rs35094757	G	A	-0.31092	0.0698636	0.014158	8.57e-06	7444
GCST90199694	rs57238734	C	A	-0.319455	0.0716983	0.0133351	8.37e-06	7444
GCST90199694	rs72712651	C	T	-0.215519	0.0480665	0.030274	7.33e-06	7444
GCST90199694	rs7038710	G	A	-0.282261	0.0546831	0.0228741	2.45e-07	7444
GCST90199694	rs7091698	A	G	0.102016	0.0230217	0.153689	9.37e-06	7444
GCST90199694	rs11599254	T	C	0.130505	0.0293659	0.0850791	8.83e-06	7444
GCST90199694	rs72868316	A	G	0.342008	0.0487503	0.0292732	2.29e-12	7444
GCST90199694	rs11101870	T	C	-0.120114	0.0228253	0.152488	1.42e-07	7444
GCST90199694	rs28452143	G	A	0.0773975	0.0170037	0.63166	5.32e-06	7444
GCST90199694	rs143167061	T	C	-0.2654	0.0595893	0.0193422	8.44e-06	7444
GCST90199694	rs11235978	A	G	0.127658	0.0281119	0.0926578	5.6e-06	7444
GCST90199694	rs117238703	G	T	-0.224046	0.0503738	0.0275347	8.68e-06	7444
GCST90199694	rs12855367	G	A	0.115901	0.02495	0.12214	3.4e-06	7444
GCST90199694	rs1033930	T	G	0.0813366	0.0174666	0.663938	3.21e-06	7444
GCST90199694	rs188985963	T	C	0.511207	0.107882	0.00588633	2.15e-06	7444
GCST90199694	rs78018441	A	G	-0.164796	0.0345099	0.0605772	1.79e-06	7444
GCST90199694	rs226220	G	A	0.130753	0.0261663	0.889334	5.82e-07	7444
GCST90199694	rs143552547	A	G	-0.178534	0.0396907	0.0441276	6.86e-06	7444
GCST90199694	rs205788	T	C	-0.0972257	0.0210377	0.792873	3.81e-06	7444
GCST90199695	rs6701658	G	A	-0.155143	0.0337346	0.0589528	4.25e-06	7518
GCST90199695	rs144275620	T	C	0.35433	0.0790411	0.0101946	7.37e-06	7518
GCST90199695	rs1446585	G	A	-0.121817	0.0166585	0.322523	2.62e-13	7518
GCST90199695	rs4668098	G	A	0.0932	0.0205822	0.811002	5.95e-06	7518
GCST90199695	rs114843083	A	C	-0.27591	0.0596858	0.0184418	3.79e-06	7518
GCST90199695	rs78414202	A	G	-0.38065	0.0824987	0.00961795	3.95e-06	7518
GCST90199695	rs55947356	A	G	-0.532189	0.110189	0.00533903	1.37e-06	7518
GCST90199695	rs144166724	T	C	-0.424108	0.085763	0.00891421	7.61e-07	7518
GCST90199695	rs10965244	T	A	0.0909597	0.0197553	0.21717	4.14e-06	7518
GCST90199695	rs16956661	C	G	-0.16477	0.0310171	0.0713328	1.08e-07	7518
GCST90199695	rs118097128	T	A	-0.202653	0.0427349	0.0369848	2.12e-06	7518
GCST90199695	rs187521737	A	G	0.441771	0.0972829	0.00691832	5.6e-06	7518
GCST90199695	rs116885105	A	T	-0.224184	0.0476035	0.0301982	2.48e-06	7518
GCST90199695	rs75684329	A	T	-0.164546	0.033017	0.0630576	6.24e-07	7518
GCST90199695	rs11668541	A	G	0.25389	0.0552438	0.0217245	4.31e-06	7518
GCST90199695	rs73136572	C	T	0.177296	0.0385336	0.0445703	4.2e-06	7518
GCST90199696	rs115558877	G	A	0.283083	0.0606415	0.0162034	3.04e-06	8272
GCST90199696	rs114830966	A	G	-0.375581	0.0769197	0.0103465	1.05e-06	8272
GCST90199696	rs1594297	A	G	0.243317	0.0498295	0.974151	1.04e-06	8272
GCST90199696	rs116020639	C	T	-0.277233	0.0620127	0.0157971	7.8e-06	8272
GCST90199696	rs4848147	A	G	-0.0712734	0.0158212	0.377018	6.64e-06	8272
GCST90199696	rs61419985	C	T	-0.333293	0.0747585	0.0105881	8.26e-06	8272
GCST90199696	rs62246138	A	G	-0.208306	0.0441862	0.0322933	2.43e-06	8272
GCST90199696	rs4856225	T	C	0.0867398	0.0191329	0.795048	5.8e-06	8272
GCST90199696	rs1601568	T	A	0.104566	0.0213989	0.85011	1.03e-06	8272
GCST90199696	rs75972606	C	T	0.208073	0.0462893	0.0285056	6.95e-06	8272
GCST90199696	rs115146351	A	G	-0.147385	0.0328319	0.0596598	7.15e-06	8272
GCST90199696	rs75166338	G	A	-0.333795	0.0733501	0.0109104	5.35e-06	8272
GCST90199696	rs3849062	G	A	-0.0770005	0.0169027	0.301836	5.23e-06	8272
GCST90199696	rs6909263	A	G	0.0696963	0.0156089	0.432108	8e-06	8272
GCST90199696	rs45603636	A	G	-0.392277	0.0769037	0.0102711	3.38e-07	8272
GCST90199696	rs115151170	C	T	-0.338886	0.0722547	0.0115656	2.73e-06	8272
GCST90199696	rs117187192	A	G	-0.197012	0.0437787	0.0326366	6.79e-06	8272
GCST90199696	rs10088682	T	C	0.0694216	0.015521	0.458222	7.72e-06	8272
GCST90199696	rs73328382	A	C	-0.470821	0.101083	0.00587879	3.2e-06	8272
GCST90199696	rs117728044	G	A	-0.259555	0.0570087	0.0188714	5.29e-06	8272
GCST90199696	rs345471	A	G	-0.0730759	0.016223	0.661226	6.65e-06	8272
GCST90199696	rs115520044	A	G	0.296117	0.0603473	0.0166484	9.25e-07	8272
GCST90199696	rs77535466	C	A	-0.285605	0.060652	0.0162774	2.49e-06	8272
GCST90199696	rs118074685	C	T	0.172201	0.0346761	0.0510204	6.84e-07	8272
GCST90199696	rs59603647	G	C	0.0976318	0.0214455	0.158436	5.3e-06	8272
GCST90199697	rs1126743	A	G	0.136271	0.0185101	0.791893	1.81e-13	8240
GCST90199697	rs2351032	A	G	-0.0714967	0.0151331	0.478607	2.31e-06	8240
GCST90199697	rs3123536	T	C	0.126379	0.0245728	0.89625	2.7e-07	8240
GCST90199697	rs6719212	A	G	-0.0668909	0.0149722	0.536605	7.91e-06	8240
GCST90199697	rs80102840	A	G	-0.270487	0.0576409	0.0173319	2.7e-06	8240
GCST90199697	rs13070262	T	C	-0.0810322	0.0181387	0.231974	7.92e-06	8240
GCST90199697	rs73135319	T	C	0.0978948	0.0212543	0.145563	4.11e-06	8240
GCST90199697	rs148536062	C	G	-0.291786	0.0623865	0.0145678	2.91e-06	8240
GCST90199697	rs75648263	A	T	-0.15344	0.0325258	0.0564846	2.39e-06	8240
GCST90199697	rs184688493	A	C	0.181186	0.0359985	0.0451641	4.83e-07	8240
GCST90199697	rs114733295	T	G	0.278693	0.0604881	0.0156079	4.08e-06	8240
GCST90199697	rs12662092	A	G	0.0970377	0.020626	0.153963	2.54e-06	8240
GCST90199697	rs6983258	G	T	0.114187	0.0252057	0.0967329	5.89e-06	8240
GCST90199697	rs192475369	T	A	0.269888	0.0575722	0.0167687	2.76e-06	8240
GCST90199697	rs55674412	T	A	-0.143218	0.0316604	0.0595855	6.08e-06	8240
GCST90199697	rs7116407	T	C	-0.173285	0.0391521	0.0368633	9.6e-06	8240
GCST90199697	rs35281705	A	G	0.0716316	0.0162007	0.6779	9.8e-06	8240
GCST90199697	rs4149067	G	C	0.0832833	0.0188237	0.191759	9.67e-06	8240
GCST90199697	rs146947505	A	G	0.287105	0.0585823	0.0162592	9.54e-07	8240
GCST90199697	rs79949294	T	G	-0.3048	0.0618631	0.014638	8.35e-07	8240
GCST90199697	rs11070743	T	C	0.0721838	0.0153097	0.578776	2.42e-06	8240
GCST90199697	rs8054168	A	C	-0.0690726	0.0151392	0.45913	5.05e-06	8240
GCST90199697	rs34744504	G	T	-0.0814315	0.0156028	0.505166	1.8e-07	8240
GCST90199697	rs185720945	C	A	0.250057	0.0557587	0.0182593	7.3e-06	8240
GCST90199697	rs6024739	C	T	-0.082091	0.0179227	0.756911	4.64e-06	8240
GCST90199698	rs623898	G	A	0.0978518	0.0218005	0.14762	7.17e-06	8243
GCST90199698	rs72754719	T	C	0.380179	0.081524	0.00894487	3.11e-06	8243
GCST90199698	rs75005157	G	A	0.440409	0.0934244	0.00686096	2.43e-06	8243
GCST90199698	rs594855	G	A	0.0730304	0.0164346	0.34902	8.84e-06	8243
GCST90199698	rs192049058	A	C	-0.0881467	0.0182397	0.223096	1.35e-06	8243
GCST90199698	rs28504259	G	C	0.106097	0.0163475	0.352048	8.58e-11	8243
GCST90199698	rs72758669	C	G	0.221719	0.0459139	0.0289582	1.37e-06	8243
GCST90199698	rs72778532	T	C	0.141234	0.0299006	0.0692925	2.32e-06	8243
GCST90199698	rs191926926	T	C	-0.262519	0.0554772	0.0199167	2.22e-06	8243
GCST90199698	rs17876025	G	A	0.462622	0.096872	0.00642595	1.79e-06	8243
GCST90199698	rs117599469	T	C	0.46237	0.102868	0.00565625	6.96e-06	8243
GCST90199698	rs1361218	A	G	0.070309	0.0158874	0.437217	9.62e-06	8243
GCST90199698	rs7759074	C	A	-0.100958	0.0204135	0.829783	7.59e-07	8243
GCST90199698	rs80254170	G	A	-0.397805	0.0286752	0.074915	9.26e-44	8243
GCST90199698	rs662138	G	C	-0.426307	0.0197773	0.174911	4.72e-103	8243
GCST90199698	rs2392361	A	G	-0.0750551	0.0166474	0.657921	6.53e-06	8243
GCST90199698	rs74505345	T	C	-0.178643	0.0401706	0.0377886	8.7e-06	8243
GCST90199698	rs73212370	T	G	-0.152833	0.0330324	0.0582117	3.71e-06	8243
GCST90199698	rs10746936	T	C	0.0696135	0.0156968	0.469755	9.21e-06	8243
GCST90199698	rs2938016	A	G	-0.100863	0.0220059	0.14177	4.57e-06	8243
GCST90199698	rs76370801	T	A	0.137578	0.0291995	0.0750183	2.46e-06	8243
GCST90199698	rs1171616	T	G	0.143846	0.0186464	0.769799	1.22e-14	8243
GCST90199698	rs10999904	A	G	-0.119035	0.0260573	0.0978539	4.92e-06	8243
GCST90199698	rs4076181	T	C	0.0865338	0.0181584	0.249242	1.88e-06	8243
GCST90199698	rs7111570	T	C	0.775156	0.0463532	0.0276081	8.94e-63	8243
GCST90199698	rs17419942	T	C	-0.174599	0.0372747	0.045358	2.81e-06	8243
GCST90199698	rs9600076	C	A	0.199831	0.0448813	0.0309483	8.49e-06	8243
GCST90199698	rs137953078	C	T	0.356478	0.0762052	0.0103175	2.9e-06	8243
GCST90199698	rs118057342	A	G	-0.406794	0.0823501	0.00889593	7.82e-07	8243
GCST90199698	rs79495512	C	T	0.139457	0.0271292	0.0877236	2.74e-07	8243
GCST90199698	rs138449764	G	T	0.282029	0.061021	0.0162918	3.8e-06	8243
GCST90199698	rs58452291	A	G	-0.0810424	0.017104	0.283074	2.16e-06	8243
GCST90199698	rs191504380	T	C	-0.940072	0.205959	0.00139733	5.01e-06	8243
GCST90199698	rs4350602	T	C	0.101579	0.0173281	0.7305	4.57e-09	8243
GCST90199699	rs79149266	T	A	0.325032	0.0696894	0.0126441	3.1e-06	8085
GCST90199699	rs35757962	T	C	-0.239907	0.0535463	0.0213543	7.45e-06	8085
GCST90199699	rs112705243	A	G	0.376056	0.0783431	0.00981976	1.59e-06	8085
GCST90199699	rs186066346	A	C	0.444759	0.09795	0.00640468	5.61e-06	8085
GCST90199699	rs78453216	A	C	0.0848639	0.0191164	0.21646	9.02e-06	8085
GCST90199699	rs182687982	T	C	-0.477422	0.10768	0.00514697	9.26e-06	8085
GCST90199699	rs1527707	A	G	0.0810211	0.0182657	0.233147	9.18e-06	8085
GCST90199699	rs116892987	A	G	-0.365035	0.0708699	0.0123327	2.59e-07	8085
GCST90199699	rs6569661	G	A	-0.0890327	0.0177975	0.726704	5.66e-07	8085
GCST90199699	rs180747702	T	C	-0.349902	0.0748375	0.0109154	2.93e-06	8085
GCST90199699	rs77910442	A	G	-0.131593	0.029621	0.0740672	8.89e-06	8085
GCST90199699	rs143087551	A	G	-0.793099	0.177766	0.00203519	8.14e-06	8085
GCST90199699	rs78937667	C	T	-0.191969	0.0373094	0.0456077	2.67e-07	8085
GCST90199699	rs7940662	G	T	-0.157102	0.0353601	0.0519085	8.87e-06	8085
GCST90199699	rs111796206	T	C	-0.115436	0.0238656	0.123086	1.32e-06	8085
GCST90199699	rs79654336	A	G	-0.169477	0.0363027	0.047504	3.04e-06	8085
GCST90199699	rs7485338	A	G	-0.0807483	0.0175523	0.685902	4.22e-06	8085
GCST90199699	rs34180124	A	T	-0.182911	0.0386325	0.0414807	2.19e-06	8085
GCST90199699	rs78785915	G	A	-0.185265	0.0341153	0.0564376	5.62e-08	8085
GCST90199699	rs4510117	G	A	-0.0996801	0.0197508	0.810751	4.49e-07	8085
GCST90199699	rs56113850	C	T	0.102938	0.0155847	0.577247	3.97e-11	8085
GCST90199699	rs114587740	C	A	-0.123198	0.0274417	0.0902445	7.14e-06	8085
GCST90199699	rs4239694	G	T	-0.0781726	0.0169873	0.311441	4.19e-06	8085
GCST90199699	rs12627283	A	G	0.079183	0.0166425	0.336232	1.96e-06	8085
GCST90199699	rs139776	T	C	-0.0806676	0.0169773	0.331781	2.02e-06	8085
GCST90199699	rs142641102	A	C	-0.362072	0.0806082	0.00945168	7.06e-06	8085
GCST90199700	rs10788817	G	C	0.107101	0.0152709	0.601933	2.33e-12	8206
GCST90199700	rs78085499	T	C	-0.214162	0.0459171	0.0269545	3.1e-06	8206
GCST90199700	rs6795560	T	C	-0.201114	0.0429259	0.0316332	2.8e-06	8206
GCST90199700	rs6844622	G	C	-0.0765279	0.0154597	0.579544	7.42e-07	8206
GCST90199700	rs1500511	T	C	-0.079424	0.0155803	0.403034	3.44e-07	8206
GCST90199700	rs710362	G	A	0.156938	0.0345569	0.0490473	5.59e-06	8206
GCST90199700	rs78283788	C	A	0.300773	0.0637358	0.0142139	2.37e-06	8206
GCST90199700	rs117822743	T	C	0.265639	0.057062	0.0177088	3.24e-06	8206
GCST90199700	rs10134992	G	T	-0.143609	0.0322178	0.0590176	8.29e-06	8206
GCST90199700	rs144872231	T	C	-0.340328	0.0660982	0.0131837	2.62e-07	8206
GCST90199700	rs117212316	C	T	-0.458639	0.0981736	0.00591824	2.99e-06	8206
GCST90199700	rs148758368	T	A	0.368433	0.0813538	0.00855014	5.93e-06	8206
GCST90199701	rs780598	A	G	-0.112598	0.0237533	0.120056	2.13e-06	8089
GCST90199701	rs72673300	A	G	0.153106	0.0343738	0.0533779	8.42e-06	8089
GCST90199701	rs114037693	C	G	0.410242	0.0928193	0.00676766	9.88e-06	8089
GCST90199701	rs147647394	T	C	0.244235	0.0544517	0.0198983	7.28e-06	8089
GCST90199701	rs62185065	C	G	0.0711308	0.0154908	0.5632	4.39e-06	8089
GCST90199701	rs148487090	T	C	0.111363	0.0248654	0.108173	7.51e-06	8089
GCST90199701	rs140718044	C	T	0.570211	0.118213	0.00396334	1.41e-06	8089
GCST90199701	rs12651574	T	A	0.0930846	0.0196272	0.19316	2.11e-06	8089
GCST90199701	rs35737522	C	A	0.0781342	0.0174801	0.292194	7.83e-06	8089
GCST90199701	rs186411642	A	C	0.573174	0.120038	0.00408821	1.8e-06	8089
GCST90199701	rs537084084	T	A	0.370547	0.079773	0.00925926	3.4e-06	8089
GCST90199701	rs61577547	T	C	0.241647	0.0488327	0.025296	7.48e-07	8089
GCST90199701	rs147773070	G	A	0.278218	0.0582232	0.0174281	1.77e-06	8089
GCST90199701	rs7918084	T	C	0.0720526	0.0155056	0.554942	3.37e-06	8089
GCST90199701	rs10769857	G	A	-0.0734024	0.0158516	0.372713	3.65e-06	8089
GCST90199701	rs79879497	C	T	0.343209	0.0685362	0.0127475	5.51e-07	8089
GCST90199701	rs117284243	T	A	0.466933	0.0967734	0.0063197	1.4e-06	8089
GCST90199701	rs118132523	T	G	0.401235	0.0900838	0.00731828	8.43e-06	8089
GCST90199701	rs149053219	A	G	0.359193	0.0742272	0.0109129	1.3e-06	8089
GCST90199701	rs80089268	T	C	-0.177203	0.0392903	0.039472	6.48e-06	8089
GCST90199701	rs75590589	T	A	-0.116373	0.0251176	0.102041	3.6e-06	8089
GCST90199701	rs181087352	A	T	0.235882	0.050981	0.0230128	3.71e-06	8089
GCST90199701	rs17129121	T	C	0.100665	0.0222361	0.133709	5.98e-06	8089
GCST90199701	rs139624237	A	G	-0.247876	0.0530119	0.0210683	2.93e-06	8089
GCST90199701	rs522043	A	G	0.101122	0.0212015	0.154834	1.85e-06	8089
GCST90199701	rs11668053	G	A	0.0809662	0.0164631	0.367863	8.74e-07	8089
GCST90199702	rs1323009	A	G	0.262208	0.0512087	0.0260931	3.05e-07	7097
GCST90199702	rs36043527	C	T	-0.0889066	0.0180678	0.326017	8.62e-07	7097
GCST90199702	rs2577620	G	A	0.100767	0.0225727	0.157757	8.04e-06	7097
GCST90199702	rs34321271	T	C	0.127946	0.0259802	0.115799	8.45e-07	7097
GCST90199702	rs67816826	T	C	0.159531	0.0335054	0.0697744	1.92e-06	7097
GCST90199702	rs73232175	G	A	0.243472	0.0532321	0.024197	4.79e-06	7097
GCST90199702	rs62364248	C	T	0.27404	0.0616399	0.0181741	8.76e-06	7097
GCST90199702	rs113394196	C	T	0.126862	0.0284621	0.093918	8.3e-06	7097
GCST90199702	rs1234128	G	A	0.114149	0.0258373	0.117203	9.96e-06	7097
GCST90199702	rs566247205	G	A	0.464632	0.10494	0.00631295	9.53e-06	7097
GCST90199702	rs289558	T	C	-0.155393	0.0316191	0.924616	8.9e-07	7097
GCST90199702	rs118149671	T	G	-0.321473	0.0724929	0.0131224	9.23e-06	7097
GCST90199702	rs116845450	T	C	-0.190663	0.0420472	0.0403042	5.77e-06	7097
GCST90199702	rs192540541	C	T	0.217928	0.0475352	0.0314591	4.55e-06	7097
GCST90199702	rs10896072	G	C	0.123215	0.0275844	0.100086	7.94e-06	7097
GCST90199702	rs11219832	T	C	0.163905	0.0362189	0.0555164	6.03e-06	7097
GCST90199702	rs7136437	A	G	0.0830624	0.0181434	0.674274	4.69e-06	7097
GCST90199702	rs112156059	G	A	0.267691	0.0578881	0.0208245	3.76e-06	7097
GCST90199702	rs74891946	G	C	-0.12874	0.0275549	0.0993767	2.98e-06	7097
GCST90199702	rs148641172	A	G	0.256697	0.0561793	0.0226241	4.9e-06	7097
GCST90199702	rs11663973	A	G	-0.0775082	0.017033	0.385191	5.35e-06	7097
GCST90199702	rs7248502	A	G	-0.0734705	0.0165507	0.534847	9.03e-06	7097
GCST90199703	rs76683466	T	C	-0.156926	0.0354827	0.047164	9.75e-06	8179
GCST90199703	rs11264359	G	A	0.0754303	0.0169381	0.265271	8.46e-06	8179
GCST90199703	rs78873744	A	G	-0.233028	0.0499864	0.0231946	3.13e-06	8179
GCST90199703	rs3755840	C	T	-0.144666	0.0298356	0.0679522	1.24e-06	8179
GCST90199703	rs12649558	G	A	0.0707147	0.0160018	0.319569	9.91e-06	8179
GCST90199703	rs72737428	T	A	0.204921	0.0459822	0.0275123	8.33e-06	8179
GCST90199703	rs274554	C	T	-0.152825	0.020322	0.838569	5.47e-14	8179
GCST90199703	rs143145930	G	A	-0.330546	0.0747074	0.0103207	9.66e-06	8179
GCST90199703	rs6930584	A	G	0.0867954	0.0188615	0.201262	4.19e-06	8179
[truncated: 31,572 more rows]
